# Supplementary material for: Novel multidrug-resistant sublineages of Staphylococcus aureus clonal complex 22 discovered in India
Source: mSphere. 2023 Sep 12;8(5):e00185-23. doi: 10.1128/msphere.00185-23 (PMC10597471; doi:10.1128/msphere.00185-23)
Supplement: Supplemental Material 3 — Supplemental tables. [file msphere.00185-23-s0003.xlsx]

## Sheet: Table S10 Global ST22 isolates
Supplementary table S10: Epidemiological and genomic characteristics of global ST22 isolates collected from 14 global studies
Epidemiological Metadata															Genotype							Virulence Genes
id	ENA_accession	Sample_Accession	Alternative_sample_ID	Study	Year	Month	Day	Country	City	Latitude	Longitude	Specimen_type	Anatomic_Site	HA___CO	MRSA	SCCmec_Type	tsst	PVL	MLST	sea	Spa_type	cap8B	cap8C	cap8D	cap8E	cap8F	cap8G	cap8H	cap8I	cap8J	cap8K	cap8L	cap8M	cap8N	cap8O	cap8P	chp	clfA	clfB	coa	ebp	esaA	esaB	esaD	esaE	essA	essB	essC	fnbA
16870_2_1	-	ERS737308	CD140145	Chow_2017	2014	NA	NA	Singapore	Singapore	1.3521	103.82	-	nasal	HA	MRSA	IVh	no	no	22	no	t379	no	no	no	no	no	no	no	no	no	no	no	no	no	no	no	yes	no	no	no	yes	no	no	no	no	no	no	no	yes
16870_2_28	-	ERS737485	CD140342	Chow_2017	2014	NA	NA	Singapore	Singapore	1.3521	103.82	-	groin	HA	MRSA	IVh	no	no	22	no	t379	no	no	no	no	no	no	no	no	no	no	no	no	no	no	no	yes	no	no	no	yes	no	no	no	no	no	no	no	yes
16870_2_31	-	ERS737589	CD140345	Chow_2017	2014	NA	NA	Singapore	Singapore	1.3521	103.82	-	groin	HA	MRSA	IVh	no	no	22	no	t379	no	no	no	no	no	no	no	no	no	no	no	no	no	no	no	no	no	no	no	yes	no	no	no	no	no	no	no	yes
16870_2_34	-	ERS737538	CD140359	Chow_2017	2014	NA	NA	Singapore	Singapore	1.3521	103.82	-	groin	HA	MRSA	IVh	no	no	22	no	t379	no	no	no	no	no	no	no	no	no	no	no	no	no	no	no	yes	no	no	no	yes	no	no	no	no	no	no	no	yes
16870_2_35	-	ERS737367	CD140359	Chow_2017	2014	NA	NA	Singapore	Singapore	1.3521	103.82	-	axilla	HA	MRSA	IVh	no	no	22	no	t379	no	no	no	no	no	no	no	no	no	no	no	no	no	no	no	yes	no	no	no	yes	no	no	no	no	no	no	no	yes
16870_2_36	-	ERS737368	CD140359	Chow_2017	2014	NA	NA	Singapore	Singapore	1.3521	103.82	-	groin	HA	MRSA	IVh	no	no	22	no	t379	no	no	no	no	no	no	no	no	no	no	no	no	no	no	no	yes	no	no	no	yes	no	no	no	no	no	no	no	yes
16870_2_37	-	ERS737606	CD140364	Chow_2017	2014	NA	NA	Singapore	Singapore	1.3521	103.82	-	groin	HA	MRSA	IVh	no	no	22	no	t379	no	no	no	no	no	no	no	no	no	no	no	no	no	no	no	yes	no	no	no	yes	no	no	no	no	no	no	no	yes
16870_2_39	-	ERS737371	CD140367	Chow_2017	2014	NA	NA	Singapore	Singapore	1.3521	103.82	-	groin	HA	MRSA	IVh	no	no	22	no	t11348	no	no	no	no	no	no	no	no	no	no	no	no	no	no	no	yes	no	no	no	yes	no	no	no	no	no	no	no	yes
16870_2_40	-	ERS737509	CD140368	Chow_2017	2014	NA	NA	Singapore	Singapore	1.3521	103.82	-	nasal	HA	MRSA	IVh	no	no	22	no	t379	no	no	no	no	no	no	no	no	no	no	no	no	no	no	no	yes	no	no	no	yes	no	no	no	no	no	no	no	yes
16870_2_43	-	ERS737531	CD140490	Chow_2017	2014	NA	NA	Singapore	Singapore	1.3521	103.82	-	nasal	HA	MRSA	IVh	no	no	22	no	t790	no	no	no	no	no	no	no	no	no	no	no	no	no	no	no	yes	no	no	no	yes	no	no	no	no	no	no	no	yes
16870_2_44	-	ERS737376	CD140490	Chow_2017	2014	NA	NA	Singapore	Singapore	1.3521	103.82	-	axilla	HA	MRSA	IVh	no	no	22	no	t790	no	no	no	no	no	no	no	no	no	no	no	no	no	no	no	yes	no	no	no	yes	no	no	no	no	no	no	no	yes
16870_2_52	-	ERS737604	CD140579	Chow_2017	2014	NA	NA	Singapore	Singapore	1.3521	103.82	-	nasal	HA	MRSA	IVh	no	no	22	no	t379	no	no	no	no	no	no	no	no	no	no	no	no	no	no	no	no	no	no	no	yes	no	no	no	no	no	no	no	yes
16870_2_53	-	ERS737385	CD140579	Chow_2017	2014	NA	NA	Singapore	Singapore	1.3521	103.82	-	axilla	HA	MRSA	IVh	no	no	22	no	t379	no	no	no	no	no	no	no	no	no	no	no	no	no	no	no	no	no	no	no	yes	no	no	no	no	no	no	no	yes
16870_2_54	-	ERS737386	CD140579	Chow_2017	2014	NA	NA	Singapore	Singapore	1.3521	103.82	-	groin	HA	MRSA	IVh	no	no	22	no	t379	no	no	no	no	no	no	no	no	no	no	no	no	no	no	no	no	no	no	no	yes	no	no	no	no	no	no	no	yes
16870_2_59	-	ERS737402	CD140630	Chow_2017	2014	NA	NA	Singapore	Singapore	1.3521	103.82	-	nasal	HA	MRSA	IVh	no	no	22	no	t608	no	no	no	no	no	no	no	no	no	no	no	no	no	no	no	yes	no	no	no	yes	no	no	no	no	no	no	no	yes
16870_2_60	-	ERS737392	CD140630	Chow_2017	2014	NA	NA	Singapore	Singapore	1.3521	103.82	-	groin	HA	MRSA	IVh	no	no	22	no	t608	no	no	no	no	no	no	no	no	no	no	no	no	no	no	no	yes	no	no	no	yes	no	no	no	no	no	no	no	yes
16870_2_61	-	ERS737607	CD140636	Chow_2017	2014	NA	NA	Singapore	Singapore	1.3521	103.82	-	nasal	HA	MRSA	IVh	no	no	22	no	t379	no	no	no	no	no	no	no	no	no	no	no	no	no	no	no	yes	no	no	no	yes	no	no	no	no	no	no	no	yes
16870_2_62	-	ERS737394	CD140636	Chow_2017	2014	NA	NA	Singapore	Singapore	1.3521	103.82	-	groin	HA	MRSA	IVh	no	no	22	no	t379	no	no	no	no	no	no	no	no	no	no	no	no	no	no	no	yes	no	no	no	yes	no	no	no	no	no	no	no	yes
16870_2_63	-	ERS737316	CD140638	Chow_2017	2014	NA	NA	Singapore	Singapore	1.3521	103.82	-	groin	HA	MRSA	IVh	no	no	22	no	t379	no	no	no	no	no	no	no	no	no	no	no	no	no	no	no	no	no	no	no	yes	no	no	no	no	no	no	no	yes
16870_2_64	-	ERS737396	CD140645	Chow_2017	2014	NA	NA	Singapore	Singapore	1.3521	103.82	-	nasal	HA	MRSA	IVh	no	no	22	no	t379	no	no	no	no	no	no	no	no	no	no	no	no	no	no	no	no	no	no	no	yes	no	no	no	no	no	no	no	yes
16870_2_66	-	ERS737419	CD140655	Chow_2017	2014	NA	NA	Singapore	Singapore	1.3521	103.82	-	nasal	HA	MRSA	IVh	no	no	22	no	t379	no	no	no	no	no	no	no	no	no	no	no	no	no	no	no	yes	no	no	no	yes	no	no	no	no	no	no	no	yes
16870_2_7	-	ERS737449	CD140274	Chow_2017	2014	NA	NA	Singapore	Singapore	1.3521	103.82	-	groin	HA	MRSA	IVh	no	no	22	no	t379	no	no	no	no	no	no	no	no	no	no	no	no	no	no	no	yes	no	no	no	yes	no	no	no	no	no	no	no	yes
16870_2_70	-	ERS737513	CD140681	Chow_2017	2014	NA	NA	Singapore	Singapore	1.3521	103.82	-	nasal	HA	MRSA	IVh	no	no	22	no	t379	no	no	no	no	no	no	no	no	no	no	no	no	no	no	no	yes	no	no	no	yes	no	no	no	no	no	no	no	yes
16870_2_72	-	ERS737404	CD140683	Chow_2017	2014	NA	NA	Singapore	Singapore	1.3521	103.82	-	nasal	HA	MRSA	IVh	no	no	22	no	t379	no	no	no	no	no	no	no	no	no	no	no	no	no	no	no	yes	no	no	no	yes	no	no	no	no	no	no	no	yes
16870_2_73	-	ERS737369	CD140684	Chow_2017	2014	NA	NA	Singapore	Singapore	1.3521	103.82	-	nasal	HA	MRSA	IVh	no	no	22	no	t790	no	no	no	no	no	no	no	no	no	no	no	no	no	no	no	yes	no	no	no	yes	no	no	no	no	no	no	no	yes
16870_2_74	-	ERS737423	CD140685	Chow_2017	2014	NA	NA	Singapore	Singapore	1.3521	103.82	-	nasal	HA	MRSA	IVh	no	no	22	no	t379	no	no	no	no	no	no	no	no	no	no	no	no	no	no	no	yes	no	no	no	yes	no	no	no	no	no	no	no	yes
16870_3_1	-	ERS737614	CD140723	Chow_2017	2014	NA	NA	Singapore	Singapore	1.3521	103.82	-	nasal	HA	MRSA	IVh	no	no	22	no	t379	no	no	no	no	no	no	no	no	no	no	no	no	no	no	no	yes	no	no	no	yes	no	no	no	no	no	no	no	yes
16870_3_13	-	ERS737475	CD140766	Chow_2017	2014	NA	NA	Singapore	Singapore	1.3521	103.82	-	nasal	HA	MRSA	IVh	no	no	22	no	t379	no	no	no	no	no	no	no	no	no	no	no	no	no	no	no	yes	no	no	no	yes	no	no	no	no	no	no	no	yes
16870_3_17	-	ERS737435	CD140780	Chow_2017	2014	NA	NA	Singapore	Singapore	1.3521	103.82	-	groin	HA	MRSA	IVh	no	no	22	no	t1977	no	no	no	no	no	no	no	no	no	no	no	no	no	no	no	yes	no	no	no	yes	no	no	no	no	no	no	no	yes
16870_3_19	-	ERS737434	CD140783	Chow_2017	2014	NA	NA	Singapore	Singapore	1.3521	103.82	-	axilla	HA	MRSA	IVh	no	no	22	no	t1977	no	no	no	no	no	no	no	no	no	no	no	no	no	no	no	yes	no	no	no	yes	no	no	no	no	no	no	no	yes
16870_3_20	-	ERS737439	CD140783	Chow_2017	2014	NA	NA	Singapore	Singapore	1.3521	103.82	-	groin	HA	MRSA	IVh	no	no	22	no	t1977	no	no	no	no	no	no	no	no	no	no	no	no	no	no	no	yes	no	no	no	yes	no	no	no	no	no	no	no	yes
16870_3_21	-	ERS737453	CD140784	Chow_2017	2014	NA	NA	Singapore	Singapore	1.3521	103.82	-	axilla	HA	MRSA	IVh	no	no	22	no	t910	no	no	no	no	no	no	no	no	no	no	no	no	no	no	no	yes	no	no	no	yes	no	no	no	no	no	no	no	yes
16870_3_24	-	ERS737491	CD140789	Chow_2017	2014	NA	NA	Singapore	Singapore	1.3521	103.82	-	nasal	HA	MRSA	IVh	no	no	22	no	t1977	no	no	no	no	no	no	no	no	no	no	no	no	no	no	no	yes	no	no	no	yes	no	no	no	no	no	no	no	yes
16870_3_25	-	ERS737623	CD140791	Chow_2017	2014	NA	NA	Singapore	Singapore	1.3521	103.82	-	nasal	HA	MRSA	IVh	no	no	22	no	t1977	no	no	no	no	no	no	no	no	no	no	no	no	no	no	no	yes	no	no	no	yes	no	no	no	no	no	no	no	yes
16870_3_27	-	ERS737442	CD140808	Chow_2017	2014	NA	NA	Singapore	Singapore	1.3521	103.82	-	axilla	HA	MRSA	IVh	no	no	22	no	t379	no	no	no	no	no	no	no	no	no	no	no	no	no	no	no	yes	no	no	no	yes	no	no	no	no	no	no	no	yes
16870_3_29	-	ERS737250	CD140809	Chow_2017	2014	NA	NA	Singapore	Singapore	1.3521	103.82	-	nasal	HA	MRSA	IVh	no	no	22	no	t379	no	no	no	no	no	no	no	no	no	no	no	no	no	no	no	no	no	no	no	yes	no	no	no	no	no	no	no	yes
16870_3_30	-	ERS737283	CD140812	Chow_2017	2014	NA	NA	Singapore	Singapore	1.3521	103.82	-	axilla	HA	MRSA	IVh	no	no	22	no	t608	no	no	no	no	no	no	no	no	no	no	no	no	no	no	no	yes	no	no	no	yes	no	no	no	no	no	no	no	yes
16870_3_31	-	ERS737446	CD140812	Chow_2017	2014	NA	NA	Singapore	Singapore	1.3521	103.82	-	groin	HA	MRSA	IVh	no	no	22	no	t608	no	no	no	no	no	no	no	no	no	no	no	no	no	no	no	yes	no	no	no	yes	no	no	no	no	no	no	no	yes
16870_3_32	-	ERS737314	CD140814	Chow_2017	2014	NA	NA	Singapore	Singapore	1.3521	103.82	-	groin	HA	MRSA	IVh	no	no	22	no	t379	no	no	no	no	no	no	no	no	no	no	no	no	no	no	no	yes	no	no	no	yes	no	no	no	no	no	no	no	yes
16870_3_33	-	ERS737321	CD140819	Chow_2017	2014	NA	NA	Singapore	Singapore	1.3521	103.82	-	groin	HA	MRSA	IVh	no	no	22	no	t379	no	no	no	no	no	no	no	no	no	no	no	no	no	no	no	yes	no	no	no	yes	no	no	no	no	no	no	no	yes
16870_3_34	-	ERS737286	CD140820	Chow_2017	2014	NA	NA	Singapore	Singapore	1.3521	103.82	-	axilla	HA	MRSA	IVh	no	no	22	no	t379	no	no	no	no	no	no	no	no	no	no	no	no	no	no	no	yes	no	no	no	yes	no	no	no	no	no	no	no	yes
16870_3_38	-	ERS737288	CD140833	Chow_2017	2014	NA	NA	Singapore	Singapore	1.3521	103.82	-	groin	HA	MRSA	IVh	no	no	22	no	t608	no	no	no	no	no	no	no	no	no	no	no	no	no	no	no	yes	no	no	no	yes	no	no	no	no	no	no	no	yes
16870_3_39	-	ERS737331	CD140834	Chow_2017	2014	NA	NA	Singapore	Singapore	1.3521	103.82	-	nasal	HA	MRSA	IVh	no	no	22	no	t379	no	no	no	no	no	no	no	no	no	no	no	no	no	no	no	yes	no	no	no	yes	no	no	no	no	no	no	no	yes
16870_3_4	-	ERS737428	CD140739	Chow_2017	2014	NA	NA	Singapore	Singapore	1.3521	103.82	-	nasal	HA	MRSA	IVh	no	no	22	no	t379	no	no	no	no	no	no	no	no	no	no	no	no	no	no	no	yes	no	no	no	yes	no	no	no	no	no	no	no	yes
16870_3_40	-	ERS737455	CD140834	Chow_2017	2014	NA	NA	Singapore	Singapore	1.3521	103.82	-	groin	HA	MRSA	IVh	no	no	22	no	t379	no	no	no	no	no	no	no	no	no	no	no	no	no	no	no	yes	no	no	no	yes	no	no	no	no	no	no	no	yes
16870_3_41	-	ERS737276	CD140725	Chow_2017	2014	NA	NA	Singapore	Singapore	1.3521	103.82	-	groin	HA	MRSA	IVh	no	no	22	no	t379	no	no	no	no	no	no	no	no	no	no	no	no	no	no	no	yes	no	no	no	yes	no	no	no	no	no	no	no	yes
16870_3_42	-	ERS737457	CD140725	Chow_2017	2014	NA	NA	Singapore	Singapore	1.3521	103.82	-	axilla	HA	MRSA	IVh	no	no	22	no	t379	no	no	no	no	no	no	no	no	no	no	no	no	no	no	no	yes	no	no	no	yes	no	no	no	no	no	no	no	no
16870_3_48	-	ERS737469	CD140778	Chow_2017	2014	NA	NA	Singapore	Singapore	1.3521	103.82	-	nasal	HA	MRSA	IVh	no	no	22	no	t379	no	no	no	no	no	no	no	no	no	no	no	no	no	no	no	yes	no	no	no	yes	no	no	no	no	no	no	no	yes
16870_3_49	-	ERS737465	CD140782	Chow_2017	2014	NA	NA	Singapore	Singapore	1.3521	103.82	-	groin	HA	MRSA	IVh	no	no	22	no	t1977	no	no	no	no	no	no	no	no	no	no	no	no	no	no	no	yes	no	no	no	yes	no	no	no	no	no	no	no	yes
16870_3_50	-	ERS737440	CD140785	Chow_2017	2014	NA	NA	Singapore	Singapore	1.3521	103.82	-	nasal	HA	MRSA	IVh	no	no	22	no	t1977	no	no	no	no	no	no	no	no	no	no	no	no	no	no	no	yes	no	no	no	yes	no	no	no	no	no	no	no	yes
16870_3_52	-	ERS737534	CD140793	Chow_2017	2014	NA	NA	Singapore	Singapore	1.3521	103.82	-	nasal	HA	MRSA	IVh	no	no	22	no	t379	no	no	no	no	no	no	no	no	no	no	no	no	no	no	no	yes	no	no	no	yes	no	no	no	no	no	no	no	yes
16870_3_53	-	ERS737566	CD140794	Chow_2017	2014	NA	NA	Singapore	Singapore	1.3521	103.82	-	groin	HA	MRSA	IVh	no	no	22	yes	t790	no	no	no	no	no	no	no	no	no	no	no	no	no	no	no	no	no	no	no	yes	no	no	no	no	no	no	no	yes
16870_3_55	-	ERS737470	CD140797	Chow_2017	2014	NA	NA	Singapore	Singapore	1.3521	103.82	-	nasal	HA	MRSA	IVh	no	no	22	no	t608	no	no	no	no	no	no	no	no	no	no	no	no	no	no	no	yes	no	no	no	yes	no	no	no	no	no	no	no	yes
16870_3_58	-	ERS737498	CD140856	Chow_2017	2014	NA	NA	Singapore	Singapore	1.3521	103.82	-	nasal	HA	MRSA	IVh	no	no	22	no	t379	no	no	no	no	no	no	no	no	no	no	no	no	no	no	no	yes	no	no	no	yes	no	no	no	no	no	no	no	yes
16870_3_60	-	ERS737626	CD140864	Chow_2017	2014	NA	NA	Singapore	Singapore	1.3521	103.82	-	nasal	HA	MRSA	IVh	no	no	22	no	t379	no	no	no	no	no	no	no	no	no	no	no	no	no	no	no	yes	no	no	no	yes	no	no	no	no	no	no	no	yes
16870_3_61	-	ERS737476	CD140900	Chow_2017	2014	NA	NA	Singapore	Singapore	1.3521	103.82	-	axilla	HA	MRSA	IVh	no	no	22	no	t379	no	no	no	no	no	no	no	no	no	no	no	no	no	no	no	no	no	no	no	yes	no	no	no	no	no	no	no	yes
16870_3_64	-	ERS737551	CD140902	Chow_2017	2014	NA	NA	Singapore	Singapore	1.3521	103.82	-	nasal	HA	MRSA	IVh	no	no	22	no	t379	no	no	no	no	no	no	no	no	no	no	no	no	no	no	no	yes	no	no	no	yes	no	no	no	no	no	no	no	yes
16870_3_65	-	ERS737609	CD140905	Chow_2017	2014	NA	NA	Singapore	Singapore	1.3521	103.82	-	axilla	HA	MRSA	IVh	no	no	22	no	t379	no	no	no	no	no	no	no	no	no	no	no	no	no	no	no	no	no	no	no	yes	no	no	no	no	no	no	no	yes
16870_3_70	-	ERS737615	CD140929	Chow_2017	2014	NA	NA	Singapore	Singapore	1.3521	103.82	-	nasal	HA	MRSA	IVh	no	no	22	no	t608	no	no	no	no	no	no	no	no	no	no	no	no	no	no	no	yes	no	no	no	yes	no	no	no	no	no	no	no	yes
16870_3_76	-	ERS737468	CD140866	Chow_2017	2014	NA	NA	Singapore	Singapore	1.3521	103.82	-	nasal	HA	MRSA	IVh	no	no	22	no	t379	no	no	no	no	no	no	no	no	no	no	no	no	no	no	no	no	no	no	no	yes	no	no	no	no	no	no	no	yes
16870_3_77	-	ERS737492	CD140866	Chow_2017	2014	NA	NA	Singapore	Singapore	1.3521	103.82	-	groin	HA	MRSA	IVh	no	no	22	no	t379	no	no	no	no	no	no	no	no	no	no	no	no	no	no	no	no	no	no	no	yes	no	no	no	no	no	no	no	yes
16870_3_79	-	ERS737395	CD140868	Chow_2017	2014	NA	NA	Singapore	Singapore	1.3521	103.82	-	groin	HA	MRSA	IVh	no	no	22	no	t379	no	no	no	no	no	no	no	no	no	no	no	no	no	no	no	yes	no	no	no	yes	no	no	no	no	no	no	no	yes
16870_3_8	-	ERS737441	CD140756	Chow_2017	2014	NA	NA	Singapore	Singapore	1.3521	103.82	-	nasal	HA	MRSA	IVh	no	no	22	no	t379	no	no	no	no	no	no	no	no	no	no	no	no	no	no	no	yes	no	no	no	yes	no	no	no	no	no	no	no	yes
16870_3_82	-	ERS737393	CD140886	Chow_2017	2014	NA	NA	Singapore	Singapore	1.3521	103.82	-	nasal	HA	MRSA	IVh	no	no	22	no	t379	no	no	no	no	no	no	no	no	no	no	no	no	no	no	no	yes	no	no	no	yes	no	no	no	no	no	no	no	yes
16870_3_83	-	ERS737527	CD140887	Chow_2017	2014	NA	NA	Singapore	Singapore	1.3521	103.82	-	nasal	HA	MRSA	IVh	no	no	22	no	t608	no	no	no	no	no	no	no	no	no	no	no	no	no	no	no	yes	no	no	no	yes	no	no	no	no	no	no	no	yes
16870_3_9	-	ERS737424	CD140756	Chow_2017	2014	NA	NA	Singapore	Singapore	1.3521	103.82	-	groin	HA	MRSA	IVh	no	no	22	no	t3561	no	no	no	no	no	no	no	no	no	no	no	no	no	no	no	yes	no	no	no	yes	no	no	no	no	no	no	no	yes
16870_4_1	-	ERS737499	CD140887	Chow_2017	2014	NA	NA	Singapore	Singapore	1.3521	103.82	-	groin	HA	MRSA	IVh	no	no	22	no	t608	no	no	no	no	no	no	no	no	no	no	no	no	no	no	no	yes	no	no	no	yes	no	no	no	no	no	no	no	yes
16870_4_10	-	ERS737328	CD141027	Chow_2017	2014	NA	NA	Singapore	Singapore	1.3521	103.82	-	nasal	HA	MRSA	IVh	no	no	22	no	t379	no	no	no	no	no	no	no	no	no	no	no	no	no	no	no	yes	no	no	no	yes	no	no	no	no	no	no	no	yes
16870_4_11	-	ERS737500	CD141028	Chow_2017	2014	NA	NA	Singapore	Singapore	1.3521	103.82	-	groin	HA	MRSA	IVh	no	no	22	no	26-23-23-13-23-31-29-17-31-29-17-25-29-17-31-29-17	no	no	no	no	no	no	no	no	no	no	no	no	no	no	no	yes	no	no	no	yes	no	no	no	no	no	no	no	yes
16870_4_15	-	ERS737275	CD140950	Chow_2017	2014	NA	NA	Singapore	Singapore	1.3521	103.82	-	groin	HA	MRSA	IVh	no	no	22	no	t608	no	no	no	no	no	no	no	no	no	no	no	no	no	no	no	yes	no	no	no	yes	no	no	no	no	no	no	no	yes
16870_4_19	-	ERS737255	CD140972	Chow_2017	2014	NA	NA	Singapore	Singapore	1.3521	103.82	-	groin	HA	MRSA	IVh	no	no	22	no	t608	no	no	no	no	no	no	no	no	no	no	no	no	no	no	no	yes	no	no	no	yes	no	no	no	no	no	no	no	yes
16870_4_2	-	ERS737548	CD140895	Chow_2017	2014	NA	NA	Singapore	Singapore	1.3521	103.82	-	groin	HA	MRSA	IVh	no	no	22	no	t379	no	no	no	no	no	no	no	no	no	no	no	no	no	no	no	yes	no	no	no	yes	no	no	no	no	no	no	no	yes
16870_4_21	-	ERS737299	CD140974	Chow_2017	2014	NA	NA	Singapore	Singapore	1.3521	103.82	-	nasal	HA	MRSA	IVh	no	no	22	no	t1919	no	no	no	no	no	no	no	no	no	no	no	no	no	no	no	yes	no	no	no	yes	no	no	no	no	no	no	no	yes
16870_4_23	-	ERS737521	CD140977	Chow_2017	2014	NA	NA	Singapore	Singapore	1.3521	103.82	-	axilla	HA	MRSA	IVh	no	no	22	no	t379	no	no	no	no	no	no	no	no	no	no	no	no	no	no	no	yes	no	no	no	yes	no	no	no	no	no	no	no	yes
16870_4_24	-	ERS737322	CD140977	Chow_2017	2014	NA	NA	Singapore	Singapore	1.3521	103.82	-	groin	HA	MRSA	IVh	no	no	22	no	t379	no	no	no	no	no	no	no	no	no	no	no	no	no	no	no	yes	no	no	no	yes	no	no	no	no	no	no	no	yes
16870_4_25	-	ERS737260	CD140981	Chow_2017	2014	NA	NA	Singapore	Singapore	1.3521	103.82	-	nasal	HA	MRSA	IVh	no	no	22	no	t608	no	no	no	no	no	no	no	no	no	no	no	no	no	no	no	yes	no	no	no	yes	no	no	no	no	no	no	no	yes
16870_4_29	-	ERS737613	CD141007	Chow_2017	2014	NA	NA	Singapore	Singapore	1.3521	103.82	-	groin	HA	MRSA	IVh	no	no	22	no	t19538	no	no	no	no	no	no	no	no	no	no	no	no	no	no	no	yes	no	no	no	yes	no	no	no	no	no	no	no	yes
16870_4_33	-	ERS737301	CD140870	Chow_2017	2014	NA	NA	Singapore	Singapore	1.3521	103.82	-	nasal	HA	MRSA	IVh	no	no	22	no	t608	no	no	no	no	no	no	no	no	no	no	no	no	no	no	no	yes	no	no	no	yes	no	no	no	no	no	no	no	yes
16870_4_36	-	ERS737508	CD141061	Chow_2017	2014	NA	NA	Singapore	Singapore	1.3521	103.82	-	nasal	HA	MRSA	IVh	no	no	22	no	t379	no	no	no	no	no	no	no	no	no	no	no	no	no	no	no	yes	no	no	no	yes	no	no	no	no	no	no	no	yes
16870_4_39	-	ERS737537	CD141094	Chow_2017	2014	NA	NA	Singapore	Singapore	1.3521	103.82	-	groin	HA	MRSA	IVh	no	no	22	no	t379	no	no	no	no	no	no	no	no	no	no	no	no	no	no	no	yes	no	no	no	yes	no	no	no	no	no	no	no	yes
16870_4_40	-	ERS737339	CD141105	Chow_2017	2014	NA	NA	Singapore	Singapore	1.3521	103.82	-	nasal	HA	MRSA	IVh	no	no	22	no	t379	no	no	no	no	no	no	no	no	no	no	no	no	no	no	no	yes	no	no	no	yes	no	no	no	no	no	no	no	yes
16870_4_41	-	ERS737539	CD141115	Chow_2017	2014	NA	NA	Singapore	Singapore	1.3521	103.82	-	groin	HA	MRSA	IVh	no	no	22	no	t379	no	no	no	no	no	no	no	no	no	no	no	no	no	no	no	yes	no	no	no	yes	no	no	no	no	no	no	no	yes
16870_4_42	-	ERS737370	CD141135	Chow_2017	2014	NA	NA	Singapore	Singapore	1.3521	103.82	-	nasal	HA	MRSA	IVh	-	-	22	-	t379	no	no	no	no	no	no	no	no	no	no	no	no	no	no	no	no	no	no	no	no	no	no	no	no	no	no	no	no
16870_4_43	-	ERS737541	CD141135	Chow_2017	2014	NA	NA	Singapore	Singapore	1.3521	103.82	-	groin	HA	MRSA	IVh	no	no	22	no	t379	no	no	no	no	no	no	no	no	no	no	no	no	no	no	no	yes	no	no	no	yes	no	no	no	no	no	no	no	yes
16870_4_44	-	ERS737405	CD141155	Chow_2017	2014	NA	NA	Singapore	Singapore	1.3521	103.82	-	nasal	HA	MRSA	IVh	no	no	22	no	t379	no	no	no	no	no	no	no	no	no	no	no	no	no	no	no	yes	no	no	no	yes	no	no	no	no	no	no	no	yes
16870_4_46	-	ERS737372	CD141169	Chow_2017	2014	NA	NA	Singapore	Singapore	1.3521	103.82	-	groin	HA	MRSA	IVh	no	no	22	no	t379	no	no	no	no	no	no	no	no	no	no	no	no	no	no	no	no	no	no	no	yes	no	no	no	no	no	no	no	yes
16870_4_47	-	ERS737456	CD141173	Chow_2017	2014	NA	NA	Singapore	Singapore	1.3521	103.82	-	nasal	HA	MRSA	IVh	no	no	22	no	t379	no	no	no	no	no	no	no	no	no	no	no	no	no	no	no	no	no	no	no	yes	no	no	no	no	no	no	no	yes
16870_4_48	-	ERS737546	CD141173	Chow_2017	2014	NA	NA	Singapore	Singapore	1.3521	103.82	-	axilla	HA	MRSA	IVh	no	no	22	no	t379	no	no	no	no	no	no	no	no	no	no	no	no	no	no	no	no	no	no	no	yes	no	no	no	no	no	no	no	yes
16870_4_49	-	ERS737547	CD141173	Chow_2017	2014	NA	NA	Singapore	Singapore	1.3521	103.82	-	groin	HA	MRSA	IVh	no	no	22	no	t379	no	no	no	no	no	no	no	no	no	no	no	no	no	no	no	no	no	no	no	yes	no	no	no	no	no	no	no	yes
16870_4_50	-	ERS737622	CD141185	Chow_2017	2014	NA	NA	Singapore	Singapore	1.3521	103.82	-	nasal	HA	MRSA	IVh	no	no	22	no	t379	no	no	no	no	no	no	no	no	no	no	no	no	no	no	no	yes	no	no	no	yes	no	no	no	no	no	no	no	yes
16870_4_51	-	ERS737293	CD141192	Chow_2017	2014	NA	NA	Singapore	Singapore	1.3521	103.82	-	nasal	HA	MRSA	IVh	no	no	22	no	t379	no	no	no	no	no	no	no	no	no	no	no	no	no	no	no	yes	no	no	no	yes	no	no	no	no	no	no	no	yes
16870_4_52	-	ERS737550	CD141192	Chow_2017	2014	NA	NA	Singapore	Singapore	1.3521	103.82	-	groin	HA	MRSA	IVh	no	no	22	no	t379	no	no	no	no	no	no	no	no	no	no	no	no	no	no	no	yes	no	no	no	yes	no	no	no	no	no	no	no	yes
16870_4_53	-	ERS737624	CD141198	Chow_2017	2014	NA	NA	Singapore	Singapore	1.3521	103.82	-	nasal	HA	MRSA	IVh	no	no	22	no	t379	no	no	no	no	no	no	no	no	no	no	no	no	no	no	no	yes	no	no	no	yes	no	no	no	no	no	no	no	yes
16870_4_55	-	ERS737479	CD141203	Chow_2017	2014	NA	NA	Singapore	Singapore	1.3521	103.82	-	nasal	HA	MRSA	IVh	no	no	22	no	t790	no	no	no	no	no	no	no	no	no	no	no	no	no	no	no	yes	no	no	no	yes	no	no	no	no	no	no	no	yes
16870_4_57	-	ERS737555	CD141216	Chow_2017	2014	NA	NA	Singapore	Singapore	1.3521	103.82	-	groin	HA	MRSA	IVh	no	no	22	no	t608	no	no	no	no	no	no	no	no	no	no	no	no	no	no	no	yes	no	no	no	yes	no	no	no	no	no	no	no	yes
16870_4_6	-	ERS737333	CD140955	Chow_2017	2014	NA	NA	Singapore	Singapore	1.3521	103.82	-	nasal	HA	MRSA	IVh	no	no	22	no	t379	no	no	no	no	no	no	no	no	no	no	no	no	no	no	no	yes	no	no	no	yes	no	no	no	no	no	no	no	yes
16870_4_60	-	ERS737303	CD141228	Chow_2017	2014	NA	NA	Singapore	Singapore	1.3521	103.82	-	groin	HA	MRSA	IVh	no	no	22	no	t608	no	no	no	no	no	no	no	no	no	no	no	no	no	no	no	yes	no	no	no	yes	no	no	no	no	no	no	no	yes
16870_4_61	-	ERS737559	CD141228	Chow_2017	2014	NA	NA	Singapore	Singapore	1.3521	103.82	-	groin	HA	MRSA	IVh	no	no	22	no	t608	no	no	no	no	no	no	no	no	no	no	no	no	no	no	no	yes	no	no	no	yes	no	no	no	no	no	no	no	yes
16870_4_63	-	ERS737309	CD141264	Chow_2017	2014	NA	NA	Singapore	Singapore	1.3521	103.82	-	nasal	HA	MRSA	IVh	no	no	22	no	t608	no	no	no	no	no	no	no	no	no	no	no	no	no	no	no	yes	no	no	no	yes	no	no	no	no	no	no	no	yes
16870_4_64	-	ERS737519	CD141284	Chow_2017	2014	NA	NA	Singapore	Singapore	1.3521	103.82	-	nasal	HA	MRSA	IVh	no	no	22	no	t379	no	no	no	no	no	no	no	no	no	no	no	no	no	no	no	no	no	no	no	yes	no	no	no	no	no	no	no	yes
16870_4_65	-	ERS737391	CD141298	Chow_2017	2014	NA	NA	Singapore	Singapore	1.3521	103.82	-	nasal	HA	MRSA	IVh	no	no	22	no	t608	no	no	no	no	no	no	no	no	no	no	no	no	no	no	no	yes	no	no	no	yes	no	no	no	no	no	no	no	yes
16870_4_68	-	ERS737306	CD141309	Chow_2017	2014	NA	NA	Singapore	Singapore	1.3521	103.82	-	nasal	HA	MRSA	IVh	no	no	22	no	26-23-23-13-23-31-29-17-31-29-17-xx-17-25-16-28	no	no	no	no	no	no	no	no	no	no	no	no	no	no	no	yes	no	no	no	yes	no	no	no	no	no	no	no	yes
16870_4_69	-	ERS737307	CD141311	Chow_2017	2014	NA	NA	Singapore	Singapore	1.3521	103.82	-	groin	HA	MRSA	IVh	no	no	22	no	t379	no	no	no	no	no	no	no	no	no	no	no	no	no	no	no	yes	no	no	no	yes	no	no	no	no	no	no	no	yes
16870_4_7	-	ERS737505	CD140955	Chow_2017	2014	NA	NA	Singapore	Singapore	1.3521	103.82	-	axilla	HA	MRSA	IVh	no	no	22	no	t379	no	no	no	no	no	no	no	no	no	no	no	no	no	no	no	yes	no	no	no	yes	no	no	no	no	no	no	no	yes
16870_4_71	-	ERS737569	CD141405	Chow_2017	2014	NA	NA	Singapore	Singapore	1.3521	103.82	-	axilla	HA	MRSA	IVh	no	no	22	no	26-23-23-23-31-29-17-25-16-28	no	no	no	no	no	no	no	no	no	no	no	no	no	no	no	yes	no	no	no	yes	no	no	no	no	no	no	no	yes
16870_4_72	-	ERS737590	CD141405	Chow_2017	2014	NA	NA	Singapore	Singapore	1.3521	103.82	-	nasal	HA	MRSA	IVh	no	no	22	no	t910	no	no	no	no	no	no	no	no	no	no	no	no	no	no	no	yes	no	no	no	yes	no	no	no	no	no	no	no	yes
16870_4_73	-	ERS737432	CD141409	Chow_2017	2014	NA	NA	Singapore	Singapore	1.3521	103.82	-	groin	HA	MRSA	IVh	no	no	22	no	t379	no	no	no	no	no	no	no	no	no	no	no	no	no	no	no	yes	no	no	no	yes	no	no	no	no	no	no	no	yes
16870_4_78	-	ERS737576	CD141495	Chow_2017	2014	NA	NA	Singapore	Singapore	1.3521	103.82	-	groin	HA	MRSA	IVh	no	no	22	no	26-23-23-20-23-13-23-31-29-17-25-17-25-16-28	no	no	no	no	no	no	no	no	no	no	no	no	no	no	no	yes	no	no	no	yes	no	no	no	no	no	no	no	yes
16870_4_8	-	ERS737506	CD140955	Chow_2017	2014	NA	NA	Singapore	Singapore	1.3521	103.82	-	groin	HA	MRSA	IVh	no	no	22	no	t379	no	no	no	no	no	no	no	no	no	no	no	no	no	no	no	yes	no	no	no	yes	no	no	no	no	no	no	no	yes
16870_4_80	-	ERS737593	CD141499	Chow_2017	2014	NA	NA	Singapore	Singapore	1.3521	103.82	-	nasal	HA	MRSA	IVh	no	no	22	no	t379	no	no	no	no	no	no	no	no	no	no	no	no	no	no	no	yes	no	no	no	yes	no	no	no	no	no	no	no	yes
16870_4_9	-	ERS737507	CD140960	Chow_2017	2014	NA	NA	Singapore	Singapore	1.3521	103.82	-	groin	HA	MRSA	IVh	no	no	22	no	t379	no	no	no	no	no	no	no	no	no	no	no	no	no	no	no	yes	no	no	no	yes	no	no	no	no	no	no	no	yes
17059_1_1	-	ERS737599	CD140030	Chow_2017	2014	NA	NA	Singapore	Singapore	1.3521	103.82	-	nasal	HA	MRSA	IVh	no	no	22	no	t379	no	no	no	no	no	no	no	no	no	no	no	no	no	no	no	yes	no	no	no	yes	no	no	no	no	no	no	no	yes
17059_1_11	-	ERS737375	CD140179	Chow_2017	2014	NA	NA	Singapore	Singapore	1.3521	103.82	-	nasal	HA	MRSA	IVh	no	no	22	no	t608	no	no	no	no	no	no	no	no	no	no	no	no	no	no	no	yes	no	no	no	yes	no	no	no	no	no	no	no	yes
17059_1_2	-	ERS737251	CD140030	Chow_2017	2014	NA	NA	Singapore	Singapore	1.3521	103.82	-	groin	HA	MRSA	IVh	no	no	22	no	t379	no	no	no	no	no	no	no	no	no	no	no	no	no	no	no	yes	no	no	no	yes	no	no	no	no	no	no	no	yes
17059_1_24	-	ERS737597	CD140045	Chow_2017	2014	NA	NA	Singapore	Singapore	1.3521	103.82	-	nasal	HA	MRSA	IVh	no	no	22	no	t379	no	no	no	no	no	no	no	no	no	no	no	no	no	no	no	no	no	no	no	yes	no	no	no	no	no	no	no	yes
17059_1_25	-	ERS737274	CD140053	Chow_2017	2014	NA	NA	Singapore	Singapore	1.3521	103.82	-	nasal	HA	MRSA	IVh	no	no	22	no	t608	no	no	no	no	no	no	no	no	no	no	no	no	no	no	no	no	no	no	no	yes	no	no	no	no	no	no	no	yes
17059_1_26	-	ERS737436	CD140065	Chow_2017	2014	NA	NA	Singapore	Singapore	1.3521	103.82	-	nasal	HA	MRSA	IVh	no	no	22	no	t608	no	no	no	no	no	no	no	no	no	no	no	no	no	no	no	yes	no	no	no	yes	no	no	no	no	no	no	no	yes
17059_1_27	-	ERS737273	CD140073	Chow_2017	2014	NA	NA	Singapore	Singapore	1.3521	103.82	-	nasal	HA	MRSA	IVh	no	no	22	no	t379	no	no	no	no	no	no	no	no	no	no	no	no	no	no	no	no	no	no	no	yes	no	no	no	no	no	no	no	yes
17059_1_31	-	ERS737280	CD140224	Chow_2017	2014	NA	NA	Singapore	Singapore	1.3521	103.82	-	nasal	HA	MRSA	IVh	no	no	22	no	t379	no	no	no	no	no	no	no	no	no	no	no	no	no	no	no	yes	no	no	no	yes	no	no	no	no	no	no	no	yes
17059_1_34	-	ERS737549	CD140080	Chow_2017	2014	NA	NA	Singapore	Singapore	1.3521	103.82	-	nasal	HA	MRSA	IVh	no	no	22	no	t379	no	no	no	no	no	no	no	no	no	no	no	no	no	no	no	yes	no	no	no	yes	no	no	no	no	no	no	no	yes
17059_1_37	-	ERS737561	CD140096	Chow_2017	2014	NA	NA	Singapore	Singapore	1.3521	103.82	-	nasal	HA	MRSA	IVh	no	no	22	no	t379	no	no	no	no	no	no	no	no	no	no	no	no	no	no	no	yes	no	no	no	yes	no	no	no	no	no	no	no	yes
17059_1_38	-	ERS737287	CD140097	Chow_2017	2014	NA	NA	Singapore	Singapore	1.3521	103.82	-	axilla	HA	MRSA	IVh	no	no	22	no	t379	no	no	no	no	no	no	no	no	no	no	no	no	no	no	no	yes	no	no	no	yes	no	no	no	no	no	no	no	yes
17059_1_39	-	ERS737563	CD140097	Chow_2017	2014	NA	NA	Singapore	Singapore	1.3521	103.82	-	groin	HA	MRSA	IVh	no	no	22	no	t379	no	no	no	no	no	no	no	no	no	no	no	no	no	no	no	yes	no	no	no	yes	no	no	no	no	no	no	no	yes
17059_1_41	-	ERS737454	CD140374	Chow_2017	2014	NA	NA	Singapore	Singapore	1.3521	103.82	-	nasal	HA	MRSA	IVh	no	no	22	no	t790	no	no	no	no	no	no	no	no	no	no	no	no	no	no	no	yes	no	no	no	yes	no	no	no	no	no	no	no	yes
17059_1_44	-	ERS737553	CD140377	Chow_2017	2014	NA	NA	Singapore	Singapore	1.3521	103.82	-	nasal	HA	MRSA	IVh	no	no	22	no	t379	no	no	no	no	no	no	no	no	no	no	no	no	no	no	no	yes	no	no	no	yes	no	no	no	no	no	no	no	yes
17059_1_46	-	ERS737295	CD140377	Chow_2017	2014	NA	NA	Singapore	Singapore	1.3521	103.82	-	groin	HA	MRSA	IVh	no	no	22	no	t790	no	no	no	no	no	no	no	no	no	no	no	no	no	no	no	yes	no	no	no	yes	no	no	no	no	no	no	no	yes
17059_1_49	-	ERS737298	CD140400	Chow_2017	2014	NA	NA	Singapore	Singapore	1.3521	103.82	-	nasal	HA	MRSA	IVh	no	no	22	no	t379	no	no	no	no	no	no	no	no	no	no	no	no	no	no	no	yes	no	no	no	yes	no	no	no	no	no	no	no	no
17059_1_50	-	ERS737304	CD140401	Chow_2017	2014	NA	NA	Singapore	Singapore	1.3521	103.82	-	nasal	HA	MRSA	IVh	no	no	22	no	t910	no	no	no	no	no	no	no	no	no	no	no	no	no	no	no	yes	no	no	no	yes	no	no	no	no	no	no	no	yes
17059_1_51	-	ERS737300	CD140401	Chow_2017	2014	NA	NA	Singapore	Singapore	1.3521	103.82	-	groin	HA	MRSA	IVh	no	no	22	no	t379	no	no	no	no	no	no	no	no	no	no	no	no	no	no	no	yes	no	no	no	yes	no	no	no	no	no	no	no	yes
17059_1_52	-	ERS737602	CD140404	Chow_2017	2014	NA	NA	Singapore	Singapore	1.3521	103.82	-	nasal	HA	MRSA	IVh	no	no	22	no	t379	no	no	no	no	no	no	no	no	no	no	no	no	no	no	no	yes	no	no	no	yes	no	no	no	no	no	no	no	yes
17059_1_54	-	ERS737591	CD140405	Chow_2017	2014	NA	NA	Singapore	Singapore	1.3521	103.82	-	nasal	HA	MRSA	IVh	no	no	22	no	t608	no	no	no	no	no	no	no	no	no	no	no	no	no	no	no	yes	no	no	no	yes	no	no	no	no	no	no	no	yes
17059_1_55	-	ERS737570	CD140408	Chow_2017	2014	NA	NA	Singapore	Singapore	1.3521	103.82	-	groin	HA	MRSA	IVh	no	no	22	no	t910	no	no	no	no	no	no	no	no	no	no	no	no	no	no	no	yes	no	no	no	yes	no	no	no	no	no	no	no	yes
17059_1_56	-	ERS737305	CD140408	Chow_2017	2014	NA	NA	Singapore	Singapore	1.3521	103.82	-	groin	HA	MRSA	IVh	no	no	22	no	t910	no	no	no	no	no	no	no	no	no	no	no	no	no	no	no	no	no	no	no	yes	no	no	no	no	no	no	no	yes
17059_1_57	-	ERS737444	CD140411	Chow_2017	2014	NA	NA	Singapore	Singapore	1.3521	103.82	-	groin	HA	MRSA	IVh	no	no	22	no	t608	no	no	no	no	no	no	no	no	no	no	no	no	no	no	no	yes	no	no	no	yes	no	no	no	no	no	no	no	yes
17059_1_58	-	ERS737504	CD140421	Chow_2017	2014	NA	NA	Singapore	Singapore	1.3521	103.82	-	nasal	HA	MRSA	IVh	no	no	22	no	t608	no	no	no	no	no	no	no	no	no	no	no	no	no	no	no	yes	no	no	no	yes	no	no	no	no	no	no	no	yes
17059_1_59	-	ERS737384	CD140422	Chow_2017	2014	NA	NA	Singapore	Singapore	1.3521	103.82	-	nasal	HA	MRSA	IVh	no	no	22	no	t379	no	no	no	no	no	no	no	no	no	no	no	no	no	no	no	yes	no	no	no	yes	no	no	no	no	no	no	no	yes
17059_1_6	ERR1046475	ERS737290	CD140171	Chow_2017	2014	NA	NA	Singapore	Singapore	1.3521	103.82	-	-	-	MRSA	IVh	no	no	22	no	-	no	no	no	no	no	no	no	no	no	no	no	no	no	no	no	yes	no	no	no	yes	no	no	no	no	no	no	no	yes
17059_1_60	-	ERS737360	CD140428	Chow_2017	2014	NA	NA	Singapore	Singapore	1.3521	103.82	-	nasal	HA	MRSA	IVh	no	no	22	no	t379	no	no	no	no	no	no	no	no	no	no	no	no	no	no	no	yes	no	no	no	yes	no	no	no	no	no	no	no	yes
17059_1_65	-	ERS737558	CD140082	Chow_2017	2014	NA	NA	Singapore	Singapore	1.3521	103.82	-	nasal	HA	MRSA	IVh	no	no	22	no	t379	no	no	no	no	no	no	no	no	no	no	no	no	no	no	no	yes	no	no	no	yes	no	no	no	no	no	no	no	yes
17059_1_66	-	ERS737315	CD140108	Chow_2017	2014	NA	NA	Singapore	Singapore	1.3521	103.82	-	axilla	HA	MRSA	IVh	no	no	22	no	t513	no	no	no	no	no	no	no	no	no	no	no	no	no	no	no	yes	no	no	no	yes	no	no	no	no	no	no	no	yes
17059_1_67	-	ERS737578	CD140108	Chow_2017	2014	NA	NA	Singapore	Singapore	1.3521	103.82	-	nasal	HA	MRSA	IVh	no	no	22	no	t513	no	no	no	no	no	no	no	no	no	no	no	no	no	no	no	yes	no	no	no	yes	no	no	no	no	no	no	no	yes
17059_1_72	-	ERS737522	CD140424	Chow_2017	2014	NA	NA	Singapore	Singapore	1.3521	103.82	-	groin	HA	MRSA	IVh	no	no	22	no	t608	no	no	no	no	no	no	no	no	no	no	no	no	no	no	no	yes	no	no	no	yes	no	no	no	no	no	no	no	yes
17059_1_73	-	ERS737494	CD140431	Chow_2017	2014	NA	NA	Singapore	Singapore	1.3521	103.82	-	axilla	HA	MRSA	IVh	no	no	22	no	t849	no	no	no	no	no	no	no	no	no	no	no	no	no	no	no	yes	no	no	no	yes	no	no	no	no	no	no	no	yes
17059_1_79	-	ERS737473	CD140254	Chow_2017	2014	NA	NA	Singapore	Singapore	1.3521	103.82	-	nasal	HA	MRSA	IVh	no	no	22	no	t379	no	no	no	no	no	no	no	no	no	no	no	no	no	no	no	yes	no	no	no	yes	no	no	no	no	no	no	no	yes
17059_1_82	-	ERS737582	CD140129	Chow_2017	2014	NA	NA	Singapore	Singapore	1.3521	103.82	-	groin	HA	MRSA	IVh	no	no	22	no	t379	no	no	no	no	no	no	no	no	no	no	no	no	no	no	no	no	no	no	no	yes	no	no	no	no	no	no	no	yes
17150_1_1	-	ERS737416	CD141510	Chow_2017	2014	NA	NA	Singapore	Singapore	1.3521	103.82	-	groin	HA	MRSA	IVh	no	no	22	no	t608	no	no	no	no	no	no	no	no	no	no	no	no	no	no	no	yes	no	no	no	yes	no	no	no	no	no	no	no	yes
17150_1_10	-	ERS737480	CD141567	Chow_2017	2014	NA	NA	Singapore	Singapore	1.3521	103.82	-	nasal	HA	MRSA	IVh	no	no	22	no	t790	no	no	no	no	no	no	no	no	no	no	no	no	no	no	no	yes	no	no	no	yes	no	no	no	no	no	no	no	yes
17150_1_12	-	ERS737542	CD141576	Chow_2017	2014	NA	NA	Singapore	Singapore	1.3521	103.82	-	nasal	HA	MRSA	IVh	no	no	22	no	t379	no	no	no	no	no	no	no	no	no	no	no	no	no	no	no	yes	no	no	no	yes	no	no	no	no	no	no	no	yes
17150_1_15	-	ERS737596	CD141588	Chow_2017	2014	NA	NA	Singapore	Singapore	1.3521	103.82	-	groin	HA	MRSA	IVh	no	no	22	no	t379	no	no	no	no	no	no	no	no	no	no	no	no	no	no	no	yes	no	no	no	yes	no	no	no	no	no	no	no	yes
17150_1_16	-	ERS737633	CD141592	Chow_2017	2014	NA	NA	Singapore	Singapore	1.3521	103.82	-	nasal	HA	MRSA	IVh	no	no	22	no	t379	no	no	no	no	no	no	no	no	no	no	no	no	no	no	no	yes	no	no	no	yes	no	no	no	no	no	no	no	yes
17150_1_18	-	ERS737610	CD141653	Chow_2017	2014	NA	NA	Singapore	Singapore	1.3521	103.82	-	nasal	HA	MRSA	IVh	no	no	22	no	t379	no	no	no	no	no	no	no	no	no	no	no	no	no	no	no	yes	no	no	no	yes	no	no	no	no	no	no	no	yes
17150_1_19	-	ERS737600	CD141653	Chow_2017	2014	NA	NA	Singapore	Singapore	1.3521	103.82	-	groin	HA	MRSA	IVh	no	no	22	no	t379	no	no	no	no	no	no	no	no	no	no	no	no	no	no	no	yes	no	no	no	yes	no	no	no	no	no	no	no	yes
17150_1_21	-	ERS737463	CD141658	Chow_2017	2014	NA	NA	Singapore	Singapore	1.3521	103.82	-	groin	HA	MRSA	IVh	no	no	22	no	t608	no	no	no	no	no	no	no	no	no	no	no	no	no	no	no	yes	no	no	no	yes	no	no	no	no	no	no	no	yes
17150_1_23	-	ERS737562	CD141660	Chow_2017	2014	NA	NA	Singapore	Singapore	1.3521	103.82	-	axilla	HA	MRSA	IVh	no	no	22	no	t379	no	no	no	no	no	no	no	no	no	no	no	no	no	no	no	yes	no	no	no	yes	no	no	no	no	no	no	no	yes
17150_1_24	-	ERS737605	CD141660	Chow_2017	2014	NA	NA	Singapore	Singapore	1.3521	103.82	-	groin	HA	MRSA	IVh	no	no	22	no	t379	no	no	no	no	no	no	no	no	no	no	no	no	no	no	no	yes	no	no	no	yes	no	no	no	no	no	no	no	yes
17150_1_25	-	ERS737477	CD141661	Chow_2017	2014	NA	NA	Singapore	Singapore	1.3521	103.82	-	groin	HA	MRSA	IVh	no	no	22	no	t379	no	no	no	no	no	no	no	no	no	no	no	no	no	no	no	no	no	no	no	yes	no	no	no	no	no	no	no	yes
17150_1_26	-	ERS737448	CD141667	Chow_2017	2014	NA	NA	Singapore	Singapore	1.3521	103.82	-	nasal	HA	MRSA	IVh	no	no	22	no	t379	no	no	no	no	no	no	no	no	no	no	no	no	no	no	no	no	no	no	no	yes	no	no	no	no	no	no	no	yes
17150_1_28	-	ERS737363	CD141707	Chow_2017	2014	NA	NA	Singapore	Singapore	1.3521	103.82	-	groin	HA	MRSA	IVh	no	no	22	no	t379	no	no	no	no	no	no	no	no	no	no	no	no	no	no	no	yes	no	no	no	yes	no	no	no	no	no	no	no	yes
17150_1_29	-	ERS737545	CD141708	Chow_2017	2014	NA	NA	Singapore	Singapore	1.3521	103.82	-	nasal	HA	MRSA	IVh	no	no	22	no	t379	no	no	no	no	no	no	no	no	no	no	no	no	no	no	no	yes	no	no	no	yes	no	no	no	no	no	no	no	yes
17150_1_32	-	ERS737467	CD141796	Chow_2017	2014	NA	NA	Singapore	Singapore	1.3521	103.82	-	groin	HA	MRSA	IVh	no	no	22	no	t608	no	no	no	no	no	no	no	no	no	no	no	no	no	no	no	yes	no	no	no	yes	no	no	no	no	no	no	no	yes
17150_1_33	-	ERS737517	CD141801	Chow_2017	2014	NA	NA	Singapore	Singapore	1.3521	103.82	-	axilla	HA	MRSA	IVh	no	no	22	no	t379	no	no	no	no	no	no	no	no	no	no	no	no	no	no	no	yes	no	no	no	yes	no	no	no	no	no	no	no	yes
17150_1_34	-	ERS737540	CD141812	Chow_2017	2014	NA	NA	Singapore	Singapore	1.3521	103.82	-	nasal	HA	MRSA	IVh	no	no	22	no	t379	no	no	no	no	no	no	no	no	no	no	no	no	no	no	no	yes	no	no	no	yes	no	no	no	no	no	no	no	yes
17150_1_37	-	ERS737618	CD141842	Chow_2017	2014	NA	NA	Singapore	Singapore	1.3521	103.82	-	axilla	HA	MRSA	IVh	no	no	22	no	t379	no	no	no	no	no	no	no	no	no	no	no	no	no	no	no	yes	no	no	no	yes	no	no	no	no	no	no	no	yes
17150_1_41	ERR1069411	ERS737445	CD141885	Chow_2017	2014	NA	NA	Singapore	Singapore	1.3521	103.82	-	-	-	MRSA	IVh	no	no	22	no	-	no	no	no	no	no	no	no	no	no	no	no	no	no	no	no	yes	no	no	no	yes	no	no	no	no	no	no	no	yes
17150_1_42	-	ERS737629	CD141934	Chow_2017	2014	NA	NA	Singapore	Singapore	1.3521	103.82	-	groin	HA	MRSA	IVh	no	no	22	no	t379	no	no	no	no	no	no	no	no	no	no	no	no	no	no	no	yes	no	no	no	yes	no	no	no	no	no	no	no	yes
17150_1_43	-	ERS737447	CD141965	Chow_2017	2014	NA	NA	Singapore	Singapore	1.3521	103.82	-	groin	HA	MRSA	IVh	no	no	22	no	t379	no	no	no	no	no	no	no	no	no	no	no	no	no	no	no	yes	no	no	no	yes	no	no	no	no	no	no	no	yes
17150_1_45	-	ERS737464	CD142014	Chow_2017	2014	NA	NA	Singapore	Singapore	1.3521	103.82	-	nasal	HA	MRSA	IVh	no	no	22	no	t790	no	no	no	no	no	no	no	no	no	no	no	no	no	no	no	yes	no	no	no	yes	no	no	no	no	no	no	no	yes
17150_1_48	-	ERS737567	CD142070	Chow_2017	2014	NA	NA	Singapore	Singapore	1.3521	103.82	-	groin	HA	MRSA	IVh	no	no	22	no	t379	no	no	no	no	no	no	no	no	no	no	no	no	no	no	no	no	no	no	no	yes	no	no	no	no	no	no	no	yes
17150_1_49	-	ERS737366	CD142136	Chow_2017	2014	NA	NA	Singapore	Singapore	1.3521	103.82	-	nasal	HA	MRSA	IVh	no	no	22	no	t379	no	no	no	no	no	no	no	no	no	no	no	no	no	no	no	no	no	no	no	yes	no	no	no	no	no	no	no	yes
17150_1_50	-	ERS737631	CD142136	Chow_2017	2014	NA	NA	Singapore	Singapore	1.3521	103.82	-	groin	HA	MRSA	IVh	no	no	22	no	t379	no	no	no	no	no	no	no	no	no	no	no	no	no	no	no	no	no	no	no	yes	no	no	no	no	no	no	no	yes
17150_1_52	-	ERS737587	CD142177	Chow_2017	2014	NA	NA	Singapore	Singapore	1.3521	103.82	-	nasal	HA	MRSA	IVh	no	no	22	no	t379	no	no	no	no	no	no	no	no	no	no	no	no	no	no	no	yes	no	no	no	yes	no	no	no	no	no	no	no	yes
17150_1_6	-	ERS737497	CD141530	Chow_2017	2014	NA	NA	Singapore	Singapore	1.3521	103.82	-	nasal	HA	MRSA	IVh	no	no	22	no	t379	no	no	no	no	no	no	no	no	no	no	no	no	no	no	no	yes	no	no	no	yes	no	no	no	no	no	no	no	yes
17150_1_7	-	ERS737588	CD141530	Chow_2017	2014	NA	NA	Singapore	Singapore	1.3521	103.82	-	groin	HA	MRSA	IVh	no	no	22	no	t379	no	no	no	no	no	no	no	no	no	no	no	no	no	no	no	yes	no	no	no	yes	no	no	no	no	no	no	no	yes
17150_1_8	-	ERS737398	CD141533	Chow_2017	2014	NA	NA	Singapore	Singapore	1.3521	103.82	-	groin	HA	MRSA	IVh	no	no	22	no	t379	no	no	no	no	no	no	no	no	no	no	no	no	no	no	no	no	no	no	no	yes	no	no	no	no	no	no	no	yes
17150_1_9	-	ERS737630	CD141538	Chow_2017	2014	NA	NA	Singapore	Singapore	1.3521	103.82	-	nasal	HA	MRSA	IVh	no	no	22	no	t910	no	no	no	no	no	no	no	no	no	no	no	no	no	no	no	yes	no	no	no	yes	no	no	no	no	no	no	no	yes
18090_5_13	-	ERS737406	CD140367	Chow_2017	2014	NA	NA	Singapore	Singapore	1.3521	103.82	-	nasal	HA	MRSA	IVh	no	no	22	no	t379	no	no	no	no	no	no	no	no	no	no	no	no	no	no	no	yes	no	no	no	yes	no	no	no	no	no	no	no	yes
18090_5_19	-	ERS737429	CD140766	Chow_2017	2014	NA	NA	Singapore	Singapore	1.3521	103.82	-	axilla	HA	MRSA	IVh	no	no	22	no	t379	no	no	no	no	no	no	no	no	no	no	no	no	no	no	no	yes	no	no	no	yes	no	no	no	no	no	no	no	yes
18090_5_21	-	ERS737571	CD140808	Chow_2017	2014	NA	NA	Singapore	Singapore	1.3521	103.82	-	groin	HA	MRSA	IVh	no	no	22	no	t379	no	no	no	no	no	no	no	no	no	no	no	no	no	no	no	yes	no	no	no	yes	no	no	no	no	no	no	no	yes
18090_5_22	-	ERS737454	CD140834	Chow_2017	2014	NA	NA	Singapore	Singapore	1.3521	103.82	-	nasal	HA	MRSA	IVh	no	no	22	no	t379	no	no	no	no	no	no	no	no	no	no	no	no	no	no	no	yes	no	no	no	yes	no	no	no	no	no	no	no	yes
18090_5_23	-	ERS737523	CD140795	Chow_2017	2014	NA	NA	Singapore	Singapore	1.3521	103.82	-	groin	HA	MRSA	IVh	no	no	22	no	t379	no	no	no	no	no	no	no	no	no	no	no	no	no	no	no	yes	no	no	no	yes	no	no	no	no	no	no	no	yes
18090_5_24	-	ERS737544	CD140900	Chow_2017	2014	NA	NA	Singapore	Singapore	1.3521	103.82	-	groin	HA	MRSA	IVh	no	no	22	no	t379	no	no	no	no	no	no	no	no	no	no	no	no	no	no	no	no	no	no	no	yes	no	no	no	no	no	no	no	yes
18090_5_28	-	ERS737520	CD140974	Chow_2017	2014	NA	NA	Singapore	Singapore	1.3521	103.82	-	groin	HA	MRSA	IVh	no	no	22	no	t1919	no	no	no	no	no	no	no	no	no	no	no	no	no	no	no	yes	no	no	no	yes	no	no	no	no	no	no	no	yes
2986_2_3	ERR038046	ERS004282	HO5378059211	Holden_2013	2005	NA	NA	United Kingdom	-	51.4545	-2.58791	-	-	-	MRSA	IV	no	no	22	no	31-29-17-13-16-75-16-75	no	no	no	no	no	no	no	no	no	no	no	no	no	no	no	no	no	no	no	yes	no	no	no	no	no	no	no	no
2986_2_4	ERR038047	ERS004280	HO7230040705	Holden_2013	2007	NA	NA	United Kingdom	-	53.9609	-1.08689	-	-	-	MRSA	IV	no	no	22	no	35-31-29-17-25-16-28	no	no	no	no	no	no	no	no	no	no	no	no	no	no	no	yes	no	no	no	yes	no	no	no	no	no	no	no	yes
2986_3_3	-	ERR038056	ERS004290	Holden_2013	1999	NA	NA	Netherlands	-	51.9242	4.48178	-	-	-	-	MSSA	no	no	22	no	t845	no	no	no	no	no	no	no	no	no	no	no	no	no	no	no	yes	no	no	no	yes	no	no	no	no	no	no	no	no
2986_3_4	-	ERR038057	ERS004289	Holden_2013	1997	NA	NA	United Kingdom	-	51.7517	-1.25528	-	-	-	-	MSSA	no	no	22	no	26-23-16-31	no	no	no	no	no	no	no	no	no	no	no	no	no	no	no	no	no	no	no	yes	no	no	no	no	no	no	no	no
2986_3_5	-	ERR038058	ERS004295	Holden_2013	1997	NA	NA	United Kingdom	-	51.7517	-1.25528	-	-	-	MRSA	IV(2B)	no	no	22	no	26-31-29-16-75	no	no	no	no	no	no	no	no	no	no	no	no	no	no	no	yes	no	no	no	yes	no	no	no	no	no	no	no	no
2986_3_9	ERR038062	ERR038062	99St18131	Holden_2013	1999	NA	NA	Australia	-	-29.5328	145.491	-	-	-	MRSA	IV	no	no	22	no	17-25	no	no	no	no	no	no	no	no	no	no	no	no	no	no	no	yes	no	no	no	yes	no	no	no	no	no	no	no	yes
2986_6_10	-	ERR038083	ERS004400	Holden_2013	2007	NA	NA	United Kingdom	-	57.155	-2.13612	-	-	-	MRSA	IV(2B)	no	no	22	no	26-23-31-17-31-22-13-31-16-28	no	no	no	no	no	no	no	no	no	no	no	no	no	no	no	yes	no	no	no	yes	no	no	no	no	no	no	no	no
2986_6_3	ERR038076	ERR038076	ARI5	Holden_2013	2007	NA	NA	United Kingdom	-	57.155	-2.13612	-	-	-	MRSA	Ia	no	no	22	no	14-29-23-31	no	no	no	no	no	no	no	no	no	no	no	no	no	no	no	no	no	no	no	yes	no	no	no	no	no	no	no	no
2986_8_3	ERR038096	ERR038096	W44936	Holden_2013	2008	NA	NA	United Kingdom	-	51.5254	-0.133659	-	-	-	MRSA	IV	no	no	22	no	26-23-12-31-29-17-25-16-28	no	no	no	no	no	no	no	no	no	no	no	no	no	no	no	yes	no	no	no	yes	no	no	no	no	no	no	no	yes
2986_8_9	ERR038102	ERR038102	F90202	Holden_2013	2007	NA	NA	United Kingdom	-	51.5254	-0.133659	-	-	-	MRSA	IV	no	no	22	no	t1437	no	no	no	no	no	no	no	no	no	no	no	no	no	no	no	yes	no	no	no	yes	no	no	no	no	no	no	no	yes
4270_6_9	-	ERS026683	ERS026683	Aanensen_2016	2006	NA	NA	Belgium	IEPER	50.8513	2.88419	blood	-	CO	-	MSSA	no	no	22	no	t030	no	no	no	no	no	no	no	no	no	no	no	no	no	no	no	yes	no	no	no	yes	no	no	no	no	no	no	no	no
4340_5_12	-	ERS026703	ERS026703	Aanensen_2016	2006	NA	NA	Croatia	Split	43.5127	16.4424	blood	-	HA	-	MSSA	no	no	22	no	t005	no	no	no	no	no	no	no	no	no	no	no	no	no	no	no	yes	no	no	no	yes	no	no	no	no	no	no	no	yes
4340_6_9	-	ERS026683	ERS026683	Aanensen_2016	2006	NA	NA	Belgium	IEPER	50.8513	2.88419	blood	-	CO	-	MSSA	no	no	22	no	t030	no	no	no	no	no	no	no	no	no	no	no	no	no	no	no	yes	no	no	no	yes	no	no	no	no	no	no	no	no
4351_1_1	ERR017169	ERS002150	9826821_H	Holden_2013	1998	NA	NA	United Kingdom	London	51.5002	-0.1262	-	-	-	MRSA	IVh	no	no	22	no	t1275	no	no	no	no	no	no	no	no	no	no	no	no	no	no	no	yes	no	no	no	yes	no	no	no	no	no	no	no	no
4351_1_11	ERR017171	ERS002160	901245	Holden_2013	2007	9	8	Singapore	Singapore	1.3521	103.82	-	-	-	MRSA	IVh	no	no	22	no	t032	no	no	no	no	no	no	no	no	no	no	no	no	no	no	no	yes	no	no	no	yes	no	no	no	no	no	no	no	no
4351_1_2	ERR017172	ERS002159	901246	Holden_2013	2007	8	10	Singapore	Singapore	1.3521	103.82	-	-	-	MRSA	IVh	no	no	22	no	t1214	no	no	no	no	no	no	no	no	no	no	no	no	no	no	no	yes	no	no	no	yes	no	no	no	no	no	no	no	yes
4351_1_3	ERR017173	ERS002158	901247	Holden_2013	2007	10	9	Singapore	Singapore	1.3521	103.82	-	-	-	MRSA	IVh	no	no	22	no	t032	no	no	no	no	no	no	no	no	no	no	no	no	no	no	no	yes	no	no	no	yes	no	no	no	no	no	no	no	no
4351_1_4	ERR017174	ERS002157	901248	Holden_2013	2007	10	17	Singapore	Singapore	1.3521	103.82	-	-	-	MRSA	IVh	no	no	22	no	t032	no	no	no	no	no	no	no	no	no	no	no	no	no	no	no	yes	no	no	no	yes	no	no	no	no	no	no	no	no
4351_1_5	ERR017175	ERS002156	901249	Holden_2013	2007	10	22	Singapore	Singapore	1.3521	103.82	-	-	-	MRSA	IVh	no	no	22	no	t032	no	no	no	no	no	no	no	no	no	no	no	no	no	no	no	yes	no	no	no	yes	no	no	no	no	no	no	no	no
4351_1_7	ERR017177	ERS002154	9601678_H	Holden_2013	1996	10	NA	Germany	Berlin	52.5234	13.4114	-	-	-	MRSA	IVh	no	no	22	no	t032	no	no	no	no	no	no	no	no	no	no	no	no	no	no	no	no	no	no	no	yes	no	no	no	no	no	no	no	no
4351_1_8	ERR017178	ERS002153	9810618_H	Holden_2013	1998	NA	NA	United Kingdom	London	51.5002	-0.1262	-	-	-	MRSA	IVh	no	no	22	no	t022	no	no	no	no	no	no	no	no	no	no	no	no	no	no	no	yes	no	no	no	yes	no	no	no	no	no	no	no	no
4351_1_9	ERR017179	ERS002152	901244	Holden_2013	2007	4	19	Singapore	Singapore	1.3521	103.82	-	-	-	MRSA	IVh	no	no	22	no	t032	no	no	no	no	no	no	no	no	no	no	no	no	no	no	no	yes	no	no	no	yes	no	no	no	no	no	no	no	no
4351_2_1	ERR017181	ERS002161	901243	Holden_2013	2004	1	21	Singapore	Singapore	1.3521	103.82	-	-	-	MRSA	IVh	no	no	22	no	t032	no	no	no	no	no	no	no	no	no	no	no	no	no	no	no	yes	no	no	no	yes	no	no	no	no	no	no	no	yes
4351_2_3	ERR017185	ERS002169	900980	Holden_2013	1996	NA	NA	United Kingdom	Bristol	51.4553	-2.5919	-	-	-	MRSA	IVh	no	no	22	no	t022	no	no	no	no	no	no	no	no	no	no	no	no	no	no	no	yes	no	no	no	yes	no	no	no	no	no	no	no	yes
4351_2_7	ERR017189	ERS002165	900984	Holden_2013	1996	NA	NA	New Zealand	Auckland	-36.8485	174.763	-	-	-	MRSA	IVh	no	no	22	no	t032	no	no	no	no	no	no	no	no	no	no	no	no	no	no	no	yes	no	no	no	yes	no	no	no	no	no	no	no	yes
4351_3_10	ERR017194	ERS002173	801672	Holden_2013	2008	4	11	Germany	Cottbus	51.7607	14.3274	-	-	-	MRSA	IVh	no	no	22	no	t032	no	no	no	no	no	no	no	no	no	no	no	no	no	no	no	yes	no	no	no	yes	no	no	no	no	no	no	no	no
4351_3_3	ERR017197	ERS002180	801666	Holden_2013	2008	6	10	Germany	Cottbus	51.7607	14.3274	-	-	-	MRSA	IVh	no	no	22	no	t1214	no	no	no	no	no	no	no	no	no	no	no	no	no	no	no	yes	no	no	no	yes	no	no	no	no	no	no	no	no
4351_3_4	ERR017198	ERS002179	801667	Holden_2013	2008	6	4	Germany	Cottbus	51.7607	14.3274	-	-	-	MRSA	IVh	no	no	22	no	t1214	no	no	no	no	no	no	no	no	no	no	no	no	no	no	no	yes	no	no	no	yes	no	no	no	no	no	no	no	yes
4351_3_6	ERR017200	ERS002177	801669	Holden_2013	2008	3	18	Germany	Cottbus	51.7607	14.3274	-	-	-	MRSA	IVh	no	no	22	no	t1625	no	no	no	no	no	no	no	no	no	no	no	no	no	no	no	yes	no	no	no	yes	no	no	no	no	no	no	no	no
4351_3_7	ERR017201	ERS002176	801670	Holden_2013	2008	4	28	Germany	Cottbus	51.7607	14.3274	-	-	-	MRSA	IVh	no	no	22	no	t032	no	no	no	no	no	no	no	no	no	no	no	no	no	no	no	yes	no	no	no	yes	no	no	no	no	no	no	no	no
4351_3_8	ERR017202	ERS002175	801671	Holden_2013	2008	2	7	Germany	Cottbus	51.7607	14.3274	-	-	-	MRSA	IVh	no	no	22	no	t032	no	no	no	no	no	no	no	no	no	no	no	no	no	no	no	yes	no	no	no	yes	no	no	no	no	no	no	no	no
4351_5_3	ERR017209	ERS002191	801484	Holden_2013	2006	11	NA	Portugal	Braga	41.5518	-8.4229	-	-	-	MRSA	IVh	no	no	22	no	t032	no	no	no	no	no	no	no	no	no	no	no	no	no	no	no	yes	no	no	no	yes	no	no	no	no	no	no	no	yes
4351_5_7	ERR017213	ERS002187	801488	Holden_2013	2006	9	NA	Portugal	Lisbon	38.7071	-9.1355	-	-	-	MRSA	IVh	no	no	22	no	t032	no	no	no	no	no	no	no	no	no	no	no	no	no	no	no	yes	no	no	no	yes	no	no	no	no	no	no	no	no
4351_6_4	ERR017222	ERS002201	0703354_2	Holden_2013	2006	5	17	Denmark	Hvidovre	55.6425	12.4754	-	-	-	MRSA	IVc	no	no	22	no	t005	no	no	no	no	no	no	no	no	no	no	no	no	no	no	no	yes	no	no	no	yes	no	no	no	no	no	no	no	yes
4351_6_7	ERR017225	ERS002198	800602	Holden_2013	2008	2	28	Germany	Bad Wildungen	51.1197	9.1245	-	-	-	MRSA	IVh	no	no	22	no	t025	no	no	no	no	no	no	no	no	no	no	no	no	no	no	no	yes	no	no	no	yes	no	no	no	no	no	no	no	no
4351_6_9	ERR017227	ERS002196	703350	Holden_2013	2005	4	8	Denmark	Kolding	55.496	9.4731	-	-	-	MRSA	IVh	no	no	22	no	t022	no	no	no	no	no	no	no	no	no	no	no	no	no	no	no	yes	no	no	no	yes	no	no	no	no	no	no	no	no
4351_7_1	ERR017229	ERS002205	703349	Holden_2013	2005	2	17	Denmark	Korsor	55.3258	11.1494	-	-	-	MRSA	IVh	no	no	22	no	t032	no	no	no	no	no	no	no	no	no	no	no	no	no	no	no	yes	no	no	no	yes	no	no	no	no	no	no	no	yes
4351_7_10	ERR017230	ERS002206	0703348_1	Holden_2013	2004	9	1	Denmark	Vejle	55.7087	9.5347	-	-	-	MRSA	IVh	no	no	22	no	t022	no	no	no	no	no	no	no	no	no	no	no	no	no	no	no	no	no	no	no	yes	no	no	no	no	no	no	no	yes
4351_7_11	-	ERR017231	ERS002215	Holden_2013	2007	10	25	Germany	Heidelberg	49.4019	8.6803	-	-	-	-	MSSA	yes	no	22	no	t3243	no	no	no	no	no	no	no	no	no	no	no	no	no	no	no	yes	no	no	no	yes	no	no	no	no	no	no	no	yes
4351_7_2	ERR017232	ERS002214	703339	Holden_2013	2006	11	12	Czech Republic	Brno	49.191	16.6115	-	-	-	MRSA	IVh	no	no	22	no	t032	no	no	no	no	no	no	no	no	no	no	no	no	no	no	no	yes	no	no	no	yes	no	no	no	no	no	no	no	yes
4351_7_3	ERR017233	ERS002213	703340	Holden_2013	2006	12	14	Czech Republic	Novi Jicin	49.5954	18.0101	-	-	-	MRSA	IVh	no	no	22	no	t032	no	no	no	no	no	no	no	no	no	no	no	no	no	no	no	yes	no	no	no	yes	no	no	no	no	no	no	no	yes
4351_7_4	ERR017234	ERS002212	703341	Holden_2013	2007	1	19	Czech Republic	Nachod	50.4165	16.1631	-	-	-	MRSA	IVh	no	no	22	no	t032	no	no	no	no	no	no	no	no	no	no	no	no	no	no	no	yes	no	no	no	yes	no	no	no	no	no	no	no	yes
4351_7_6	ERR017236	ERS002210	703345	Holden_2013	2005	9	19	Czech Republic	Brno	49.191	16.6115	-	-	-	MRSA	IVh	no	no	22	no	t032	no	no	no	no	no	no	no	no	no	no	no	no	no	no	no	yes	no	no	no	yes	no	no	no	no	no	no	no	yes
4351_7_8	-	ERR017238	ERS002208	Holden_2013	2006	9	3	Czech Republic	Brno	49.191	16.6115	-	-	-	-	MSSA	no	no	22	no	t005	no	no	no	no	no	no	no	no	no	no	no	no	no	no	no	yes	no	no	no	yes	no	no	no	no	no	no	no	no
4351_7_9	-	ERR017239	ERS002207	Holden_2013	2007	10	8	Germany	Hannover	52.3721	9.7357	-	-	-	-	MSSA	no	yes	22	no	t005	no	no	no	no	no	no	no	no	no	no	no	no	no	no	no	yes	no	no	no	yes	no	no	no	no	no	no	no	no
4351_8_10	ERR017242	ERS002217	702996	Holden_2013	2006	7	12	Australia	Melbourne	-37.8132	144.963	-	-	-	MRSA	IVh	no	no	22	no	t3211	no	no	no	no	no	no	no	no	no	no	no	no	no	no	no	yes	no	no	no	yes	no	no	no	no	no	no	no	no
4351_8_11	ERR017243	ERS002226	702988	Holden_2013	2006	7	5	Australia	Perth	-31.9522	115.859	-	-	-	MRSA	IVh	no	no	22	no	t032	no	no	no	no	no	no	no	no	no	no	no	no	no	no	no	yes	no	no	no	yes	no	no	no	no	no	no	no	no
4351_8_2	ERR017244	ERS002225	702989	Holden_2013	2006	7	21	Australia	Brisbane	-27.4709	153.024	-	-	-	MRSA	IVh	no	no	22	no	t032	no	no	no	no	no	no	no	no	no	no	no	no	no	no	no	no	no	no	no	yes	no	no	no	no	no	no	no	yes
4351_8_3	ERR017245	ERS002224	702990	Holden_2013	2006	11	6	Australia	Brisbane	-27.4709	153.024	-	-	-	MRSA	IVh	no	no	22	no	t032	no	no	no	no	no	no	no	no	no	no	no	no	no	no	no	yes	no	no	no	yes	no	no	no	no	no	no	no	yes
4351_8_5	ERR017247	ERS002222	702992	Holden_2013	2006	7	21	Australia	Sydney	-33.86	151.211	-	-	-	MRSA	IVh	no	no	22	no	t032	no	no	no	no	no	no	no	no	no	no	no	no	no	no	no	yes	no	no	no	yes	no	no	no	no	no	no	no	yes
4351_8_7	ERR017249	ERS002220	702994	Holden_2013	2006	7	20	Australia	Sydney	-33.86	151.211	-	-	-	MRSA	IVh	no	no	22	no	t032	no	no	no	no	no	no	no	no	no	no	no	no	no	no	no	yes	no	no	no	yes	no	no	no	no	no	no	no	no
4351_8_8	ERR017250	ERS002219	702995	Holden_2013	2006	9	2	Australia	Melbourne	-37.8132	144.963	-	-	-	MRSA	IVh	no	no	22	no	t032	no	no	no	no	no	no	no	no	no	no	no	no	no	no	no	yes	no	no	no	yes	no	no	no	no	no	no	no	yes
4351_8_9	ERR017251	ERS002218	702987	Holden_2013	2006	7	27	Australia	Perth	-31.9522	115.859	-	-	-	MRSA	IVh	no	no	22	no	t1963	no	no	no	no	no	no	no	no	no	no	no	no	no	no	no	yes	no	no	no	yes	no	no	no	no	no	no	no	no
4386_2_2	-	ERS026750	ERS026750	Aanensen_2016	2006	NA	NA	Denmark	Copenhagen	55.6763	12.5681	blood	-	HA	-	MSSA	no	no	22	no	t008	no	no	no	no	no	no	no	no	no	no	no	no	no	no	no	yes	no	no	no	yes	no	no	no	no	no	no	no	no
4386_5_8	-	ERS026780	ERS026780	Aanensen_2016	2006	NA	NA	France	CLERMONT-FERRAND	45.7772	3.08242	pleural fluid	-	CO	-	MSSA	no	no	22	no	t571	no	no	no	no	no	no	no	no	no	no	no	no	no	no	no	yes	no	no	no	yes	no	no	no	no	no	no	no	no
4386_6_3	ERR033465	ERS026797	1110804203	Aanensen_2016	2007	NA	NA	Germany	Berlin	52.5235	13.4115	blood	-	HA	MRSA	IVh	no	no	22	no	t018	no	no	no	no	no	no	no	no	no	no	no	no	no	no	no	no	no	no	no	yes	no	no	no	no	no	no	no	no
4386_6_4	ERR033466	ERS026796	1110804134	Aanensen_2016	2006	NA	NA	Germany	Berlin	52.5235	13.4115	blood	-	CO	MRSA	IVh	no	no	22	no	t037	no	no	no	no	no	no	no	no	no	no	no	no	no	no	no	yes	no	no	no	yes	no	no	no	no	no	no	no	yes
4386_7_1	ERR033473	ERS026800	1110802653	Aanensen_2016	2006	NA	NA	Germany	Berlin	52.5235	13.4115	blood	-	HA	MRSA	IVh	no	no	22	no	t032	no	no	no	no	no	no	no	no	no	no	no	no	no	no	no	yes	no	no	no	yes	no	no	no	no	no	no	no	yes
4386_7_10	-	ERS026802	ERS026802	Aanensen_2016	2008	NA	NA	Germany	Kiel	54.3227	10.1359	blood	-	-	-	MSSA	no	no	22	no	t003	no	no	no	no	no	no	no	no	no	no	no	no	no	no	no	yes	no	no	no	yes	no	no	no	no	no	no	no	no
4386_7_11	ERR033475	ERS026801	1110802654	Aanensen_2016	2006	NA	NA	Germany	Kiel	54.3227	10.1359	blood	-	-	MRSA	IVh	no	no	22	no	t032	no	no	no	no	no	no	no	no	no	no	no	no	no	no	no	yes	no	no	no	yes	no	no	no	no	no	no	no	no
4386_7_12	ERR033476	ERS026811	1110802698	Aanensen_2016	2007	NA	NA	Germany	Kiel	54.3227	10.1359	pleural fluid	-	-	MRSA	IVh	no	no	22	no	t1956	no	no	no	no	no	no	no	no	no	no	no	no	no	no	no	yes	no	no	no	yes	no	no	no	no	no	no	no	yes
4386_7_2	ERR033477	ERS026810	1110802696	Aanensen_2016	2006	NA	NA	Germany	Hannover	52.3721	9.73569	blood	-	HA	MRSA	IVh	no	no	22	no	t032	no	no	no	no	no	no	no	no	no	no	no	no	no	no	no	yes	no	no	no	yes	no	no	no	no	no	no	no	no
4386_8_1	ERR033486	ERS026812	1110802720	Aanensen_2016	2006	NA	NA	Germany	FRANKFURT AN DER ODER	52.3471	14.5505	blood	-	-	MRSA	IVh	no	no	22	no	t032	no	no	no	no	no	no	no	no	no	no	no	no	no	no	no	yes	no	no	no	yes	no	no	no	no	no	no	no	no
4386_8_11	ERR033488	ERS026823	1110802796	Aanensen_2016	2006	NA	NA	Germany	Magdeburg	52.1309	11.6367	blood	-	HA	MRSA	IVh	no	no	22	no	t032	no	no	no	no	no	no	no	no	no	no	no	no	no	no	no	yes	no	no	no	yes	no	no	no	no	no	no	no	no
4395_2_1	ERR033511	ERS026944	1110801807	Aanensen_2016	2006	NA	NA	Portugal	Braga	41.5518	-8.42289	blood	-	CO	MRSA	IVh	no	no	22	no	t032	no	no	no	no	no	no	no	no	no	no	no	no	no	no	no	yes	no	no	no	yes	no	no	no	no	no	no	no	no
4395_2_10	ERR033512	ERS026946	1110801824	Aanensen_2016	2006	NA	NA	Portugal	Lisbon	38.7352	-9.14027	blood	-	-	MRSA	IVh	no	no	22	no	t1038	no	no	no	no	no	no	no	no	no	no	no	no	no	no	no	yes	no	no	no	yes	no	no	no	no	no	no	no	no
4395_2_12	ERR033514	ERS026955	1110801798	Aanensen_2016	2006	NA	NA	Portugal	Lisbon	38.7482	-9.16391	blood	-	HA	MRSA	IVh	no	no	22	no	t747	no	no	no	no	no	no	no	no	no	no	no	no	no	no	no	yes	no	no	no	yes	no	no	no	no	no	no	no	yes
4395_2_5	ERR033518	ERS026951	1110801836	Aanensen_2016	2006	NA	NA	Portugal	Coimbra	40.2115	-8.4292	blood	-	HA	MRSA	IVh	no	no	22	no	t645	no	no	no	no	no	no	no	no	no	no	no	no	no	no	no	yes	no	no	no	yes	no	no	no	no	no	no	no	yes
4395_2_6	ERR033519	ERS026950	1110801820	Aanensen_2016	2006	NA	NA	Portugal	Coimbra	40.2115	-8.4292	blood	-	HA	MRSA	IVh	no	no	22	no	t002	no	no	no	no	no	no	no	no	no	no	no	no	no	no	no	yes	no	no	no	yes	no	no	no	no	no	no	no	yes
4395_5_1	ERR017253	ERS002227	702986	Holden_2013	2006	9	8	Australia	Sydney	-33.86	151.211	-	-	-	MRSA	IVh	no	no	22	no	t032	no	no	no	no	no	no	no	no	no	no	no	no	no	no	no	yes	no	no	no	yes	no	no	no	no	no	no	no	yes
4395_5_10	ERR017254	ERS002228	702901	Holden_2013	2007	10	19	Germany	Augsburg	48.3655	10.8948	-	-	-	MRSA	IV	no	yes	22	no	t310	no	no	no	no	no	no	no	no	no	no	no	no	no	no	no	yes	no	no	no	no	no	no	no	no	no	no	no	no
4395_5_11	ERR017255	ERS002237	701497	Holden_2013	2007	5	23	Germany	Gottingen	51.5326	9.9284	-	-	-	MRSA	IVh	no	no	22	no	t032	no	no	no	no	no	no	no	no	no	no	no	no	no	no	no	yes	no	no	no	yes	no	no	no	no	no	no	no	yes
4395_5_2	ERR017256	ERS002236	701744	Holden_2013	2002	NA	NA	Nigeria	Ibadan	7.3964	3.9167	-	-	-	MRSA	IVh	no	no	22	no	t432	no	no	no	no	no	no	no	no	no	no	no	no	no	no	no	no	no	no	no	yes	no	no	no	no	no	no	no	yes
4395_5_3	-	ERR017257	ERS002235	Holden_2013	2007	12	7	Sudan	Khartum	15.5501	32.5322	-	-	-	-	MSSA	yes	no	22	no	t223	no	no	no	no	no	no	no	no	no	no	no	no	no	no	no	no	no	no	no	yes	no	no	no	no	no	no	no	yes
4395_5_4	ERR017258	ERS002234	702088	Holden_2013	2007	7	11	Germany	Heiligenstadt	46.6352	14.8649	-	-	-	MRSA	IVh	no	no	22	no	t025	no	no	no	no	no	no	no	no	no	no	no	no	no	no	no	yes	no	no	no	yes	no	no	no	no	no	no	no	yes
4395_5_6	-	ERR017260	ERS002232	Holden_2013	2007	8	23	Germany	Monchengladbach	51.1913	6.4421	-	-	-	-	MSSA	no	no	22	no	t005	no	no	no	no	no	no	no	no	no	no	no	no	no	no	no	yes	no	no	no	yes	no	no	no	no	no	no	no	yes
4395_5_7	ERR017261	ERS002231	702477	Holden_2013	2007	8	18	Germany	Berlin	52.5234	13.4114	-	-	-	MRSA	IVh	no	no	22	no	t032	no	no	no	no	no	no	no	no	no	no	no	no	no	no	no	yes	no	no	no	yes	no	no	no	no	no	no	no	no
4395_5_8	ERR017262	ERS002230	702789	Holden_2013	2007	9	22	Germany	Gottingen	51.5326	9.9284	-	-	-	MRSA	IVh	no	no	22	no	t025	no	no	no	no	no	no	no	no	no	no	no	no	no	no	no	yes	no	no	no	yes	no	no	no	no	no	no	no	yes
4395_5_9	ERR017263	ERS002229	701492	Holden_2013	2007	5	23	Germany	Augsburg	48.3655	10.8948	-	-	-	MRSA	IV	no	yes	22	no	t310	no	no	no	no	no	no	no	no	no	no	no	no	no	no	no	yes	no	no	no	no	no	no	no	no	no	no	no	no
4395_6_1	ERR017265	ERS002238	701319	Holden_2013	2007	4	16	Germany	Lubeck	53.8696	10.6876	-	-	-	MRSA	IVh	no	no	22	no	t025	no	no	no	no	no	no	no	no	no	no	no	no	no	no	no	yes	no	no	no	yes	no	no	no	no	no	no	no	yes
4395_6_10	ERR017266	ERS002239	700655	Holden_2013	2007	2	19	Germany	Bad Malente	54.1669	10.5516	-	-	-	MRSA	IVh	no	no	22	no	t025	no	no	no	no	no	no	no	no	no	no	no	no	no	no	no	yes	no	no	no	yes	no	no	no	no	no	no	no	no
4395_6_11	ERR017267	ERS002248	700058	Holden_2013	2006	12	18	Germany	Zittau	50.8987	14.8093	-	-	-	MRSA	IVh	no	no	22	no	t032	no	no	no	no	no	no	no	no	no	no	no	no	no	no	no	yes	no	no	no	yes	no	no	no	no	no	no	no	yes
4395_6_2	ERR017268	ERS002247	700059	Holden_2013	2006	12	18	Germany	Zittau	50.8987	14.8093	-	-	-	MRSA	IVh	no	no	22	no	t032	no	no	no	no	no	no	no	no	no	no	no	no	no	no	no	yes	no	no	no	yes	no	no	no	no	no	no	no	yes
4395_6_3	ERR017269	ERS002246	700060	Holden_2013	2006	12	18	Germany	Zittau	50.8987	14.8093	-	-	-	MRSA	IVh	no	no	22	no	t032	no	no	no	no	no	no	no	no	no	no	no	no	no	no	no	yes	no	no	no	yes	no	no	no	no	no	no	no	no
4395_6_4	ERR017270	ERS002245	700061	Holden_2013	2006	12	11	Germany	Zittau	50.8987	14.8093	-	-	-	MRSA	IVh	no	no	22	no	t032	no	no	no	no	no	no	no	no	no	no	no	no	no	no	no	yes	no	no	no	yes	no	no	no	no	no	no	no	yes
4395_6_5	ERR017271	ERS002244	700062	Holden_2013	2006	12	16	Germany	Zittau	50.8987	14.8093	-	-	-	MRSA	IVh	no	no	22	no	t032	no	no	no	no	no	no	no	no	no	no	no	no	no	no	no	yes	no	no	no	yes	no	no	no	no	no	no	no	no
4395_6_6	ERR017272	ERS002243	700063	Holden_2013	2006	12	14	Germany	Zittau	50.8987	14.8093	-	-	-	MRSA	IVh	no	no	22	no	t032	no	no	no	no	no	no	no	no	no	no	no	no	no	no	no	yes	no	no	no	yes	no	no	no	no	no	no	no	yes
4395_6_7	ERR017273	ERS002242	700064	Holden_2013	2006	12	12	Germany	Zittau	50.8987	14.8093	-	-	-	MRSA	IVh	no	no	22	no	t032	no	no	no	no	no	no	no	no	no	no	no	no	no	no	no	yes	no	no	no	yes	no	no	no	no	no	no	no	no
4395_6_8	ERR017274	ERS002241	700309	Holden_2013	2007	1	16	Germany	Lubeck	53.8696	10.6876	-	-	-	MRSA	IVh	no	no	22	no	t032	no	no	no	no	no	no	no	no	no	no	no	no	no	no	no	yes	no	no	no	yes	no	no	no	no	no	no	no	no
4395_6_9	ERR017275	ERS002240	602751	Holden_2013	2006	10	30	Germany	Eutin	54.1377	10.6159	-	-	-	MRSA	IVh	no	no	22	no	t025	no	no	no	no	no	no	no	no	no	no	no	no	no	no	no	yes	no	no	no	yes	no	no	no	no	no	no	no	no
4395_7_1	ERR017277	ERS002249	602459	Holden_2013	2006	10	19	Germany	Eutin	54.1377	10.6159	-	-	-	MRSA	IVh	no	no	22	no	t025	no	no	no	no	no	no	no	no	no	no	no	no	no	no	no	yes	no	no	no	yes	no	no	no	no	no	no	no	yes
4395_7_10	ERR017278	ERS002251	600896	Holden_2013	2006	4	10	Germany	Augsburg	48.3655	10.8948	-	-	-	MRSA	IV	no	yes	22	no	t310	no	no	no	no	no	no	no	no	no	no	no	no	no	no	no	yes	no	no	no	no	no	no	no	no	no	no	no	no
4395_7_11	ERR017279	ERS002250	602400	Holden_2013	2006	10	18	Germany	Wangen	47.6856	9.8324	-	-	-	MRSA	IVh	no	no	22	no	t1214	no	no	no	no	no	no	no	no	no	no	no	no	no	no	no	yes	no	no	no	yes	no	no	no	no	no	no	no	yes
4395_7_2	-	ERR017281	ERS002259	Holden_2013	2006	6	18	Germany	Gottingen	51.5326	9.9284	-	-	-	-	MSSA	no	no	22	no	t712	no	no	no	no	no	no	no	no	no	no	no	no	no	no	no	yes	no	no	no	yes	no	no	no	no	no	no	no	no
4395_7_3	-	ERR017282	ERS002258	Holden_2013	2006	6	21	Germany	Gottingen	51.5326	9.9284	-	-	-	-	MSSA	no	no	22	no	t1021	no	no	no	no	no	no	no	no	no	no	no	no	no	no	no	yes	no	no	no	yes	no	no	no	no	no	no	no	yes
4395_7_4	ERR017283	ERS002257	601552	Holden_2013	2006	7	20	Germany	Bad Wildungen	51.1197	9.1245	-	-	-	MRSA	IVh	no	no	22	no	t032	no	no	no	no	no	no	no	no	no	no	no	no	no	no	no	no	no	no	no	yes	no	no	no	no	no	no	no	yes
4395_7_6	ERR017285	ERS002255	601650	Holden_2013	2006	7	22	Germany	Leipzig	51.3397	12.3714	-	-	-	MRSA	IVh	no	no	22	no	t022	no	no	no	no	no	no	no	no	no	no	no	no	no	no	no	yes	no	no	no	yes	no	no	no	no	no	no	no	no
4395_7_7	ERR017286	ERS002254	601686	Holden_2013	2006	8	17	Germany	Munchen	48.1391	11.5802	-	-	-	MRSA	V (5C2)	no	no	22	no	t476	no	no	no	no	no	no	no	no	no	no	no	no	no	no	no	no	no	no	no	yes	no	no	no	no	no	no	no	no
4395_7_8	ERR017287	ERS002253	601900	Holden_2013	2006	9	5	Germany	Eutin	54.1377	10.6159	-	-	-	MRSA	IVh	no	no	22	no	t032	no	no	no	no	no	no	no	no	no	no	no	no	no	no	no	yes	no	no	no	yes	no	no	no	no	no	no	no	yes
4395_7_9	ERR017288	ERS002252	501089	Holden_2013	2002	1	11	Germany	Munchen	48.1391	11.5802	-	-	-	MRSA	IV	no	yes	22	no	t310	no	no	no	no	no	no	no	no	no	no	no	no	no	no	no	yes	no	no	no	no	no	no	no	no	no	no	no	no
4395_8_1	ERR017290	ERS002261	403111	Holden_2013	2004	6	28	Germany	Wernigerode	51.8381	10.7904	-	-	-	MRSA	IVh	no	no	22	no	t032	no	no	no	no	no	no	no	no	no	no	no	no	no	no	no	yes	no	no	no	yes	no	no	no	no	no	no	no	yes
4395_8_10	-	ERR017291	ERS002263	Holden_2013	2009	2	NA	Namibia	Windhoek	-22.5589	17.0824	-	-	-	-	MSSA	no	yes	22	no	t005	no	no	no	no	no	no	no	no	no	no	no	no	no	no	no	yes	no	no	no	no	no	no	no	no	no	no	no	no
4395_8_11	ERR017292	ERS002262	403103	Holden_2013	2004	10	19	Germany	Wernigerode	51.8381	10.7904	-	-	-	MRSA	IVh	no	no	22	no	t032	no	no	no	no	no	no	no	no	no	no	no	no	no	no	no	yes	no	no	no	yes	no	no	no	no	no	no	no	yes
4395_8_12	-	ERR017293	ERS002272	Holden_2013	2003	1	21	Germany	Leipzig	51.3397	12.3714	-	-	-	-	MSSA	no	no	22	no	t005	no	no	no	no	no	no	no	no	no	no	no	no	no	no	no	yes	no	no	no	yes	no	no	no	no	no	no	no	yes
4395_8_2	ERR017294	ERS002271	300397	Holden_2013	2003	2	10	Germany	Gottingen	51.5326	9.9284	-	-	-	MRSA	IVh	no	no	22	no	t032	no	no	no	no	no	no	no	no	no	no	no	no	no	no	no	no	no	no	no	yes	no	no	no	no	no	no	no	no
4395_8_3	ERR017295	ERS002270	301478	Holden_2013	2003	7	10	Germany	Gottingen	51.5326	9.9284	-	-	-	MRSA	IVh	no	no	22	no	t032	no	no	no	no	no	no	no	no	no	no	no	no	no	no	no	yes	no	no	no	yes	no	no	no	no	no	no	no	no
4395_8_4	ERR017296	ERS002269	400608	Holden_2013	2004	2	26	Germany	Regensburg	49.0165	12.1009	-	-	-	MRSA	IV	no	yes	22	no	t310	no	no	no	no	no	no	no	no	no	no	no	no	no	no	no	yes	no	no	no	no	no	no	no	no	no	no	no	yes
4395_8_5	ERR017297	ERS002268	400609	Holden_2013	2004	2	26	Germany	Regensburg	49.0165	12.1009	-	-	-	MRSA	IV	no	yes	22	no	t309	no	no	no	no	no	no	no	no	no	no	no	no	no	no	no	yes	no	no	no	no	no	no	no	no	no	no	no	no
4395_8_6	ERR017298	ERS002267	0402314_1	Holden_2013	2004	NA	NA	United Kingdom	Glasgow	55.8656	-4.2572	-	-	-	MRSA	IV	no	yes	22	no	t849	no	no	no	no	no	no	no	no	no	no	no	no	no	no	no	yes	no	no	no	yes	no	no	no	no	no	no	no	no
4395_8_7	ERR017299	ERS002266	0402315_1	Holden_2013	2004	NA	NA	United Kingdom	Glasgow	55.8656	-4.2572	-	-	-	MRSA	IVa	no	yes	22	no	t005	no	no	no	no	no	no	no	no	no	no	no	no	no	no	no	yes	no	no	no	no	no	no	no	no	no	no	no	no
4395_8_8	ERR017300	ERS002265	403100	Holden_2013	2003	2	11	Germany	Wernigerode	51.8381	10.7904	-	-	-	MRSA	IVh	no	no	22	no	t032	no	no	no	no	no	no	no	no	no	no	no	no	no	no	no	yes	no	no	no	yes	no	no	no	no	no	no	no	yes
4395_8_9	-	ERR017301	ERS002264	Holden_2013	2009	2	NA	Namibia	Windhoek	-22.5589	17.0824	-	-	-	-	MSSA	no	yes	22	no	t891	no	no	no	no	no	no	no	no	no	no	no	no	no	no	no	yes	no	no	no	no	no	no	no	no	no	no	no	yes
4414_2_12	ERR033553	ERS026943	1110801799	Aanensen_2016	2006	NA	NA	Portugal	Lisbon	38.7482	-9.16391	blood	-	HA	MRSA	IVh	no	no	22	no	t032	no	no	no	no	no	no	no	no	no	no	no	no	no	no	no	yes	no	no	no	yes	no	no	no	no	no	no	no	no
4414_2_3	ERR033555	ERS026941	1110801757	Aanensen_2016	2006	NA	NA	Portugal	Lisbon	38.7482	-9.16391	blood	-	CO	MRSA	IVh	no	no	22	no	t209	no	no	no	no	no	no	no	no	no	no	no	no	no	no	no	yes	no	no	no	yes	no	no	no	no	no	no	no	yes
4414_5_5	-	ERS027023	ERS027023	Aanensen_2016	2006	NA	NA	Sweden	Uppsala	59.8581	17.6446	blood	-	-	-	MSSA	yes	no	22	no	t065	no	no	no	no	no	no	no	no	no	no	no	no	no	no	no	yes	no	no	no	yes	no	no	no	no	no	no	no	no
4415_2_12	ERR033605	ERS027063	1110807147	Aanensen_2016	2006	NA	NA	United Kingdom	Cambridge	52.2026	0.131237	blood	-	CO	MRSA	IVh	no	no	22	no	t032	no	no	no	no	no	no	no	no	no	no	no	no	no	no	no	yes	no	no	no	yes	no	no	no	no	no	no	no	no
4415_2_3	ERR033607	ERS027061	1110807122	Aanensen_2016	2006	NA	NA	United Kingdom	Cambridge	52.2026	0.131237	blood	-	HA	MRSA	IVh	no	no	22	no	t127	no	no	no	no	no	no	no	no	no	no	no	no	no	no	no	yes	no	no	no	yes	no	no	no	no	no	no	no	yes
4415_2_4	ERR033608	ERS027060	1110807121	Aanensen_2016	2006	NA	NA	United Kingdom	Southampton	50.8998	-1.39561	blood	-	HA	MRSA	IVh	no	no	22	no	t021	no	no	no	no	no	no	no	no	no	no	no	no	no	no	no	yes	no	no	no	yes	no	no	no	no	no	no	no	no
4415_3_1	ERR033615	ERS027064	1110807160	Aanensen_2016	2006	NA	NA	United Kingdom	Belfast	54.5973	-5.93011	blood	-	HA	MRSA	IVh	no	no	22	no	t032	no	no	no	no	no	no	no	no	no	no	no	no	no	no	no	yes	no	no	no	yes	no	no	no	no	no	no	no	yes
4415_3_12	ERR033618	ERS027075	1110807184	Aanensen_2016	2006	NA	NA	United Kingdom	Cardiff	51.4813	-3.1805	blood	-	HA	MRSA	IVh	no	no	22	no	t849	no	no	no	no	no	no	no	no	no	no	no	no	no	no	no	yes	no	no	no	yes	no	no	no	no	no	no	no	yes
4415_3_2	ERR033619	ERS027074	1110807117	Aanensen_2016	2006	NA	NA	United Kingdom	Belfast	54.5973	-5.93011	blood	-	HA	MRSA	IVh	no	no	22	no	t640	no	no	no	no	no	no	no	no	no	no	no	no	no	no	no	yes	no	no	no	yes	no	no	no	no	no	no	no	no
4415_3_3	ERR033620	ERS027073	1110807114	Aanensen_2016	2006	NA	NA	United Kingdom	Cardiff	51.4813	-3.1805	blood	-	HA	MRSA	IVh	-	-	22	-	t2863	no	no	no	no	no	no	no	no	no	no	no	no	no	no	no	no	no	no	no	no	no	no	no	no	no	no	no	no
4415_3_4	ERR033621	ERS027072	1110807097	Aanensen_2016	2006	NA	NA	United Kingdom	Crewe	53.0951	-2.44177	blood	-	-	MRSA	IVh	no	no	22	no	t2871	no	no	no	no	no	no	no	no	no	no	no	no	no	no	no	yes	no	no	no	yes	no	no	no	no	no	no	no	yes
4415_3_5	ERR033622	ERS027071	1110807188	Aanensen_2016	2006	NA	NA	United Kingdom	Rhyl	53.3196	-3.48868	blood	-	HA	MRSA	IVh	no	no	22	no	t032	no	no	no	no	no	no	no	no	no	no	no	no	no	no	no	yes	no	no	no	yes	no	no	no	no	no	no	no	no
4415_3_6	ERR033623	ERS027070	1110807183	Aanensen_2016	2006	NA	NA	United Kingdom	Bristol	51.4553	-2.5919	blood	-	-	MRSA	IVh	no	no	22	no	t492	no	no	no	no	no	no	no	no	no	no	no	no	no	no	no	yes	no	no	no	yes	no	no	no	no	no	no	no	yes
4415_3_7	ERR033624	ERS027069	1110807174	Aanensen_2016	2006	NA	NA	United Kingdom	Cardiff	51.4813	-3.1805	blood	-	HA	MRSA	IVh	no	no	22	no	t1612	no	no	no	no	no	no	no	no	no	no	no	no	no	no	no	yes	no	no	no	yes	no	no	no	no	no	no	no	yes
4415_3_8	ERR033625	ERS027068	1110807168	Aanensen_2016	2006	NA	NA	United Kingdom	Newcastle Upon Tyne	55.0193	-1.65244	blood	-	CO	MRSA	IVh	no	no	22	no	t2862	no	no	no	no	no	no	no	no	no	no	no	no	no	no	no	yes	no	no	no	yes	no	no	no	no	no	no	no	yes
4430_1_11	-	ERS026753	ERS026753	Aanensen_2016	2006	NA	NA	France	AUCH	43.6477	0.585159	pleural fluid	-	CO	-	MSSA	no	no	22	no	t2707	no	no	no	no	no	no	no	no	no	no	no	no	no	no	no	yes	no	no	no	yes	no	no	no	no	no	no	no	yes
4430_2_2	ERR033645	ERS026834	1110802791	Aanensen_2016	2006	NA	NA	Germany	Berlin	52.518	13.3823	blood	-	CO	MRSA	IVh	no	no	22	no	t359	no	no	no	no	no	no	no	no	no	no	no	no	no	no	no	yes	no	no	no	yes	no	no	no	no	no	no	no	no
5504_5_1	ERR029342	ERS016465	004_06	Hsu_2015	2006	1	11	Singapore	Singapore	1.3521	103.82	-	-	-	MRSA	IVh	no	no	22	no	t910	no	no	no	no	no	no	no	no	no	no	no	no	no	no	no	yes	no	no	no	yes	no	no	no	no	no	no	no	yes
5504_5_10	ERR029343	ERS016470	199_04	Hsu_2015	2004	6	17	Singapore	Singapore	1.3521	103.82	-	-	-	MRSA	IVh	no	no	22	no	t1437	no	no	no	no	no	no	no	no	no	no	no	no	no	no	no	yes	no	no	no	yes	no	no	no	no	no	no	no	yes
5504_5_11	ERR029344	ERS016471	002_07	Hsu_2015	2007	1	4	Singapore	Singapore	1.3521	103.82	-	-	-	MRSA	IVh	no	no	22	no	t14227	no	no	no	no	no	no	no	no	no	no	no	no	no	no	no	yes	no	no	no	yes	no	no	no	no	no	no	no	yes
5504_5_12	ERR029345	ERS016472	028_07	Hsu_2015	2007	3	9	Singapore	Singapore	1.3521	103.82	-	-	-	MRSA	IVh	no	no	22	no	t1437	no	no	no	no	no	no	no	no	no	no	no	no	no	no	no	yes	no	no	no	yes	no	no	no	no	no	no	no	yes
5504_5_2	ERR029346	ERS016466	006_06	Hsu_2015	2006	1	12	Singapore	Singapore	1.3521	103.82	-	-	-	MRSA	IVh	no	no	22	no	t1437	no	no	no	no	no	no	no	no	no	no	no	no	no	no	no	no	no	no	no	yes	no	no	no	no	no	no	no	yes
5504_5_3	ERR029347	ERS016467	349_06	Hsu_2015	2006	4	22	Singapore	Singapore	1.3521	103.82	-	-	-	MRSA	IVh	no	no	22	no	t2235	no	no	no	no	no	no	no	no	no	no	no	no	no	no	no	yes	no	no	no	yes	no	no	no	no	no	no	no	yes
5504_5_4	ERR029348	ERS016468	480_06	Hsu_2015	2006	10	6	Singapore	Singapore	1.3521	103.82	-	-	-	MRSA	IVh	no	no	22	no	t14227	no	no	no	no	no	no	no	no	no	no	no	no	no	no	no	yes	no	no	no	yes	no	no	no	no	no	no	no	yes
5504_5_5	ERR029349	ERS016473	481_06	Hsu_2015	2006	10	10	Singapore	Singapore	1.3521	103.82	-	-	-	MRSA	IVh	no	no	22	no	t1437	no	no	no	no	no	no	no	no	no	no	no	no	no	no	no	yes	no	no	no	yes	no	no	no	no	no	no	no	yes
5504_5_6	ERR029350	ERS016474	126_04	Hsu_2015	2004	7	1	Singapore	Singapore	1.3521	103.82	-	-	-	MRSA	IVh	no	no	22	no	t1437	no	no	no	no	no	no	no	no	no	no	no	no	no	no	no	yes	no	no	no	yes	no	no	no	no	no	no	no	yes
5504_5_7	ERR029351	ERS016475	135_04	Hsu_2015	2004	7	5	Singapore	Singapore	1.3521	103.82	-	-	-	MRSA	IVh	no	no	22	no	t1437	no	no	no	no	no	no	no	no	no	no	no	no	no	no	no	yes	no	no	no	yes	no	no	no	no	no	no	no	yes
5504_5_8	ERR029352	ERS016476	172_05	Hsu_2015	2005	6	3	Singapore	Singapore	1.3521	103.82	-	-	-	MRSA	IVh	no	no	22	no	t1437	no	no	no	no	no	no	no	no	no	no	no	no	no	no	no	yes	no	no	no	yes	no	no	no	no	no	no	no	yes
5504_5_9	ERR029353	ERS016469	019_04	Hsu_2015	2004	2	6	Singapore	Singapore	1.3521	103.82	-	-	-	MRSA	IVh	no	no	22	no	26-16-31	no	no	no	no	no	no	no	no	no	no	no	no	no	no	no	yes	no	no	no	yes	no	no	no	no	no	no	no	yes
5504_6_1	ERR029355	ERS016480	341_07	Hsu_2015	2007	10	16	Singapore	Singapore	1.3521	103.82	-	-	-	MRSA	IVh	no	no	22	no	26-23-29-17-25-16-31	no	no	no	no	no	no	no	no	no	no	no	no	no	no	no	yes	no	no	no	yes	no	no	no	no	no	no	no	yes
5504_6_10	ERR029356	ERS016488	027_08	Hsu_2015	2008	4	9	Singapore	Singapore	1.3521	103.82	-	-	-	MRSA	IVh	no	no	22	no	t1437	no	no	no	no	no	no	no	no	no	no	no	no	no	no	no	yes	no	no	no	yes	no	no	no	no	no	no	no	yes
5504_6_11	ERR029357	ERS016489	108_08	Hsu_2015	2008	4	23	Singapore	Singapore	1.3521	103.82	-	-	-	MRSA	IVh	no	no	22	no	t1437	no	no	no	no	no	no	no	no	no	no	no	no	no	no	no	yes	no	no	no	yes	no	no	no	no	no	no	no	yes
5504_6_12	ERR029358	ERS016490	039_08	Hsu_2015	2008	4	10	Singapore	Singapore	1.3521	103.82	-	-	-	MRSA	IVh	no	no	22	no	26-23-23-13-31-29-17-31	no	no	no	no	no	no	no	no	no	no	no	no	no	no	no	yes	no	no	no	yes	no	no	no	no	no	no	no	yes
5504_6_2	ERR029359	ERS016481	346_07	Hsu_2015	2007	10	17	Singapore	Singapore	1.3521	103.82	-	-	-	MRSA	IVh	no	no	22	no	t1437	no	no	no	no	no	no	no	no	no	no	no	no	no	no	no	yes	no	no	no	yes	no	no	no	no	no	no	no	yes
5504_6_3	ERR029360	ERS016482	363_07	Hsu_2015	2007	10	22	Singapore	Singapore	1.3521	103.82	-	-	-	MRSA	IVh	no	no	22	no	t13343	no	no	no	no	no	no	no	no	no	no	no	no	no	no	no	yes	no	no	no	yes	no	no	no	no	no	no	no	yes
5504_6_4	ERR029361	ERS016483	213_05	Hsu_2015	2005	6	17	Singapore	Singapore	1.3521	103.82	-	-	-	MRSA	IVh	no	no	22	no	t910	no	no	no	no	no	no	no	no	no	no	no	no	no	no	no	yes	no	no	no	yes	no	no	no	no	no	no	no	yes
5504_6_5	ERR029362	ERS016477	024_04	Hsu_2015	2005	2	16	Singapore	Singapore	1.3521	103.82	-	-	-	MRSA	IVh	no	no	22	no	t14227	no	no	no	no	no	no	no	no	no	no	no	no	no	no	no	yes	no	no	no	yes	no	no	no	no	no	no	no	yes
5504_6_6	ERR029363	ERS016478	024_05	Hsu_2015	2005	4	15	Singapore	Singapore	1.3521	103.82	-	-	-	MRSA	IVh	no	no	22	no	t3213	no	no	no	no	no	no	no	no	no	no	no	no	no	no	no	yes	no	no	no	yes	no	no	no	no	no	no	no	yes
5504_6_7	ERR029364	ERS016479	268_04	Hsu_2015	2004	1	1	Singapore	Singapore	1.3521	103.82	-	-	-	MRSA	IVh	no	no	22	no	t1437	no	no	no	no	no	no	no	no	no	no	no	no	no	no	no	yes	no	no	no	yes	no	no	no	no	no	no	no	yes
5504_6_8	ERR029365	ERS016486	270_04	Hsu_2015	2004	1	1	Singapore	Singapore	1.3521	103.82	-	-	-	MRSA	IVh	no	no	22	no	t910	no	no	no	no	no	no	no	no	no	no	no	no	no	no	no	yes	no	no	no	yes	no	no	no	no	no	no	no	yes
5504_6_9	ERR029366	ERS016487	028_04	Hsu_2015	2004	2	16	Singapore	Singapore	1.3521	103.82	-	-	-	MRSA	IVh	no	no	22	no	t1437	no	no	no	no	no	no	no	no	no	no	no	no	no	no	no	yes	no	no	no	yes	no	no	no	no	no	no	no	yes
5504_7_1	ERR029368	ERS016484	040_08	Hsu_2015	2008	4	10	Singapore	Singapore	1.3521	103.82	-	-	-	MRSA	IVh	no	no	22	no	07-23-31-29-17-31	no	no	no	no	no	no	no	no	no	no	no	no	no	no	no	yes	no	no	no	yes	no	no	no	no	no	no	no	yes
5504_7_10	ERR029369	ERS016499	041_04	Hsu_2015	2004	2	29	Singapore	Singapore	1.3521	103.82	-	-	-	MRSA	IVh	no	no	22	no	t1437	no	no	no	no	no	no	no	no	no	no	no	no	no	no	no	yes	no	no	no	yes	no	no	no	no	no	no	no	yes
5504_7_11	ERR029370	ERS016500	042_04	Hsu_2015	2004	3	4	Singapore	Singapore	1.3521	103.82	-	-	-	MRSA	IVh	no	no	22	no	t1437	no	no	no	no	no	no	no	no	no	no	no	no	no	no	no	yes	no	no	no	yes	no	no	no	no	no	no	no	yes
5504_7_12	ERR029371	ERS016501	043_05	Hsu_2015	2005	5	3	Singapore	Singapore	1.3521	103.82	-	-	-	MRSA	IVh	no	no	22	no	t1437	no	no	no	no	no	no	no	no	no	no	no	no	no	no	no	yes	no	no	no	yes	no	no	no	no	no	no	no	yes
5504_7_2	ERR029372	ERS016485	041_08	Hsu_2015	2008	4	10	Singapore	Singapore	1.3521	103.82	-	-	-	MRSA	IVh	no	no	22	no	t1437	no	no	no	no	no	no	no	no	no	no	no	no	no	no	no	yes	no	no	no	yes	no	no	no	no	no	no	no	yes
5504_7_3	ERR029373	ERS016492	348_05	Hsu_2015	2005	7	27	Singapore	Singapore	1.3521	103.82	-	-	-	MRSA	IVh	no	no	22	no	t5820	no	no	no	no	no	no	no	no	no	no	no	no	no	no	no	yes	no	no	no	yes	no	no	no	no	no	no	no	yes
5504_7_4	ERR029374	ERS016493	356_05	Hsu_2015	2005	9	10	Singapore	Singapore	1.3521	103.82	-	-	-	MRSA	IVh	no	no	22	no	t910	no	no	no	no	no	no	no	no	no	no	no	no	no	no	no	yes	no	no	no	yes	no	no	no	no	no	no	no	yes
5504_7_5	ERR029375	ERS016494	009_09	Hsu_2015	2009	2	17	Singapore	Singapore	1.3521	103.82	-	-	-	MRSA	IVh	no	no	22	no	t910	no	no	no	no	no	no	no	no	no	no	no	no	no	no	no	no	no	no	no	yes	no	no	no	no	no	no	no	yes
5504_7_6	ERR029376	ERS016495	010_09	Hsu_2015	2009	2	17	Singapore	Singapore	1.3521	103.82	-	-	-	MRSA	IVh	no	no	22	no	t1437	no	no	no	no	no	no	no	no	no	no	no	no	no	no	no	no	no	no	no	yes	no	no	no	no	no	no	no	yes
5504_7_7	ERR029377	ERS016496	011_09	Hsu_2015	2009	2	17	Singapore	Singapore	1.3521	103.82	-	-	-	MRSA	IVh	no	no	22	no	t1437	no	no	no	no	no	no	no	no	no	no	no	no	no	no	no	no	no	no	no	yes	no	no	no	no	no	no	no	yes
5504_7_8	ERR029378	ERS016497	018_09	Hsu_2015	2009	2	24	Singapore	Singapore	1.3521	103.82	-	-	-	MRSA	IVh	no	no	22	no	t1437	no	no	no	no	no	no	no	no	no	no	no	no	no	no	no	yes	no	no	no	yes	no	no	no	no	no	no	no	yes
5504_7_9	ERR029379	ERS016491	054_09	Hsu_2015	2009	4	26	Singapore	Singapore	1.3521	103.82	-	-	-	MRSA	IVh	no	no	22	no	t1437	no	no	no	no	no	no	no	no	no	no	no	no	no	no	no	yes	no	no	no	yes	no	no	no	no	no	no	no	yes
5504_8_1	ERR029381	ERS016502	491_05	Hsu_2015	2004	11	3	Singapore	Singapore	1.3521	103.82	-	-	-	MRSA	IVh	no	no	22	no	t13458	no	no	no	no	no	no	no	no	no	no	no	no	no	no	no	yes	no	no	no	yes	no	no	no	no	no	no	no	yes
5504_8_11	ERR029383	ERS016512	082_03	Hsu_2015	2003	11	6	Singapore	Singapore	1.3521	103.82	-	-	-	MRSA	IVh	no	no	22	no	26-23-31-16-31	no	no	no	no	no	no	no	no	no	no	no	no	no	no	no	yes	no	no	no	yes	no	no	no	no	no	no	no	yes
5504_8_12	ERR029384	ERS016513	085_03	Hsu_2015	2003	11	17	Singapore	Singapore	1.3521	103.82	-	-	-	MRSA	IVh	no	no	22	no	t1437	no	no	no	no	no	no	no	no	no	no	no	no	no	no	no	yes	no	no	no	yes	no	no	no	no	no	no	no	yes
5504_8_2	ERR029385	ERS016503	493_05	Hsu_2015	2004	11	13	Singapore	Singapore	1.3521	103.82	-	-	-	MRSA	IVh	no	no	22	no	t1437	no	no	no	no	no	no	no	no	no	no	no	no	no	no	no	yes	no	no	no	yes	no	no	no	no	no	no	no	yes
5504_8_3	ERR029386	ERS016504	001_10	Hsu_2015	2010	9	8	Singapore	Singapore	1.3521	103.82	-	-	-	MRSA	IVh	no	no	22	no	t14227	no	no	no	no	no	no	no	no	no	no	no	no	no	no	no	no	no	no	no	yes	no	no	no	no	no	no	no	yes
5504_8_4	ERR029387	ERS016505	002_10	Hsu_2015	2010	9	1	Singapore	Singapore	1.3521	103.82	-	-	-	MRSA	IVh	no	no	22	no	t1437	no	no	no	no	no	no	no	no	no	no	no	no	no	no	no	yes	no	no	no	yes	no	no	no	no	no	no	no	yes
5504_8_5	ERR029388	ERS016498	003_10	Hsu_2015	2010	9	1	Singapore	Singapore	1.3521	103.82	-	-	-	MRSA	IVh	no	no	22	no	t12658	no	no	no	no	no	no	no	no	no	no	no	no	no	no	no	yes	no	no	no	yes	no	no	no	no	no	no	no	yes
5504_8_6	ERR029389	ERS016507	004_10	Hsu_2015	2010	9	3	Singapore	Singapore	1.3521	103.82	-	-	-	MRSA	IVh	no	no	22	no	t1437	no	no	no	no	no	no	no	no	no	no	no	no	no	no	no	yes	no	no	no	yes	no	no	no	no	no	no	no	yes
5504_8_7	ERR029390	ERS016508	005_10	Hsu_2015	2010	9	6	Singapore	Singapore	1.3521	103.82	-	-	-	MRSA	IVh	no	no	22	no	t1437	no	no	no	no	no	no	no	no	no	no	no	no	no	no	no	yes	no	no	no	yes	no	no	no	no	no	no	no	yes
5504_8_8	ERR029391	ERS016509	055_04	Hsu_2015	2004	4	8	Singapore	Singapore	1.3521	103.82	-	-	-	MRSA	IVh	no	no	22	no	t1437	no	no	no	no	no	no	no	no	no	no	no	no	no	no	no	yes	no	no	no	yes	no	no	no	no	no	no	no	yes
5504_8_9	ERR029392	ERS016510	069_05	Hsu_2015	2005	5	9	Singapore	Singapore	1.3521	103.82	-	-	-	MRSA	IVh	no	no	22	no	t1648	no	no	no	no	no	no	no	no	no	no	no	no	no	no	no	yes	no	no	no	yes	no	no	no	no	no	no	no	yes
5534_2_1	ERR030146	ERS016506	088_03	Hsu_2015	2003	11	20	Singapore	Singapore	1.3521	103.82	-	-	-	MRSA	IVh	no	no	22	no	t1437	no	no	no	no	no	no	no	no	no	no	no	no	no	no	no	yes	no	no	no	yes	no	no	no	no	no	no	no	yes
5534_2_10	ERR030147	ERS016522	CGH2_05	Hsu_2015	2005	5	19	Singapore	Singapore	1.3521	103.82	-	-	-	MRSA	IVh	no	no	22	no	t910	no	no	no	no	no	no	no	no	no	no	no	no	no	no	no	yes	no	no	no	yes	no	no	no	no	no	no	no	yes
5534_2_11	ERR030148	ERS016523	CGH2_06	Hsu_2015	2006	3	18	Singapore	Singapore	1.3521	103.82	-	-	-	MRSA	IVh	no	no	22	no	t4434	no	no	no	no	no	no	no	no	no	no	no	no	no	no	no	no	no	no	no	yes	no	no	no	no	no	no	no	yes
5534_2_12	ERR030149	ERS016524	CGH2_07	Hsu_2015	2007	4	19	Singapore	Singapore	1.3521	103.82	-	-	-	MRSA	IVh	no	no	22	no	t1437	no	no	no	no	no	no	no	no	no	no	no	no	no	no	no	yes	no	no	no	yes	no	no	no	no	no	no	no	yes
5534_2_2	ERR030150	ERS016514	092_03	Hsu_2015	2003	11	2	Singapore	Singapore	1.3521	103.82	-	-	-	MRSA	IVh	no	no	22	no	t1437	no	no	no	no	no	no	no	no	no	no	no	no	no	no	no	yes	no	no	no	yes	no	no	no	no	no	no	no	yes
5534_2_3	ERR030151	ERS016515	098_03	Hsu_2015	2003	12	16	Singapore	Singapore	1.3521	103.82	-	-	-	MRSA	IVh	no	no	22	no	t3213	no	no	no	no	no	no	no	no	no	no	no	no	no	no	no	yes	no	no	no	yes	no	no	no	no	no	no	no	yes
5534_2_4	ERR030152	ERS016516	CGH1_05	Hsu_2015	2005	5	3	Singapore	Singapore	1.3521	103.82	-	-	-	MRSA	IVh	no	no	22	no	t5820	no	no	no	no	no	no	no	no	no	no	no	no	no	no	no	yes	no	no	no	yes	no	no	no	no	no	no	no	yes
5534_2_5	ERR030153	ERS016517	CGH1_06	Hsu_2015	2006	3	20	Singapore	Singapore	1.3521	103.82	-	-	-	MRSA	IVh	no	no	22	no	t1437	no	no	no	no	no	no	no	no	no	no	no	no	no	no	no	yes	no	no	no	yes	no	no	no	no	no	no	no	yes
5534_2_6	ERR030154	ERS016518	CGH1_07	Hsu_2015	2007	1	30	Singapore	Singapore	1.3521	103.82	-	-	-	MRSA	IVh	no	no	22	no	t1437	no	no	no	no	no	no	no	no	no	no	no	no	no	no	no	yes	no	no	no	yes	no	no	no	no	no	no	no	yes
5534_2_8	ERR030156	ERS016520	CGH1_09	Hsu_2015	2009	2	11	Singapore	Singapore	1.3521	103.82	-	-	-	MRSA	IVh	no	no	22	no	t1437	no	no	no	no	no	no	no	no	no	no	no	no	no	no	no	yes	no	no	no	yes	no	no	no	no	no	no	no	yes
5534_3_10	ERR030160	ERS016537	CGH4_05	Hsu_2015	2005	5	6	Singapore	Singapore	1.3521	103.82	-	-	-	MRSA	IVh	no	no	22	no	t1437	no	no	no	no	no	no	no	no	no	no	no	no	no	no	no	yes	no	no	no	yes	no	no	no	no	no	no	no	yes
5534_3_11	ERR030161	ERS016538	CGH4_06	Hsu_2015	2006	5	29	Singapore	Singapore	1.3521	103.82	-	-	-	MRSA	IVh	no	no	22	no	t1437	no	no	no	no	no	no	no	no	no	no	no	no	no	no	no	yes	no	no	no	yes	no	no	no	no	no	no	no	yes
5534_3_12	ERR030162	ERS016539	CGH4_07	Hsu_2015	2007	8	7	Singapore	Singapore	1.3521	103.82	-	-	-	MRSA	IVh	no	no	22	no	t1437	no	no	no	no	no	no	no	no	no	no	no	no	no	no	no	yes	no	no	no	yes	no	no	no	no	no	no	no	yes
5534_3_2	ERR030163	ERS016526	CGH2_09	Hsu_2015	2009	5	26	Singapore	Singapore	1.3521	103.82	-	-	-	MRSA	IVh	no	no	22	no	t1437	no	no	no	no	no	no	no	no	no	no	no	no	no	no	no	yes	no	no	no	yes	no	no	no	no	no	no	no	yes
5534_3_4	ERR030165	ERS016532	CGH3_05	Hsu_2015	2005	10	31	Singapore	Singapore	1.3521	103.82	-	-	-	MRSA	IVh	no	no	22	no	t1437	no	no	no	no	no	no	no	no	no	no	no	no	no	no	no	yes	no	no	no	yes	no	no	no	no	no	no	no	yes
5534_3_5	ERR030166	ERS016527	CGH3_06	Hsu_2015	2006	5	11	Singapore	Singapore	1.3521	103.82	-	-	-	MRSA	IVh	no	no	22	no	t14227	no	no	no	no	no	no	no	no	no	no	no	no	no	no	no	yes	no	no	no	yes	no	no	no	no	no	no	no	yes
5534_3_6	ERR030167	ERS016528	CGH3_07	Hsu_2015	2008	5	27	Singapore	Singapore	1.3521	103.82	-	-	-	MRSA	IVh	no	no	22	no	t910	no	no	no	no	no	no	no	no	no	no	no	no	no	no	no	yes	no	no	no	yes	no	no	no	no	no	no	no	yes
5534_5_12	ERR030175	ERS016548	CGH6_09	Hsu_2015	2009	9	13	Singapore	Singapore	1.3521	103.82	-	-	-	MRSA	IVh	no	no	22	no	t1437	no	no	no	no	no	no	no	no	no	no	no	no	no	no	no	yes	no	no	no	yes	no	no	no	no	no	no	no	yes
5534_5_5	ERR030179	ERS016542	CGH5_06	Hsu_2015	2006	9	21	Singapore	Singapore	1.3521	103.82	-	-	-	MRSA	IVh	no	no	22	no	t3511	no	no	no	no	no	no	no	no	no	no	no	no	no	no	no	yes	no	no	no	yes	no	no	no	no	no	no	no	yes
5534_5_6	ERR030180	ERS016543	CGH5_07	Hsu_2015	2007	12	23	Singapore	Singapore	1.3521	103.82	-	-	-	MRSA	IVh	no	no	22	no	t14227	no	no	no	no	no	no	no	no	no	no	no	no	no	no	no	yes	no	no	no	yes	no	no	no	no	no	no	no	yes
5534_5_7	ERR030181	ERS016544	CGH5_08	Hsu_2015	2008	9	26	Singapore	Singapore	1.3521	103.82	-	-	-	MRSA	IVh	no	no	22	no	t13343	no	no	no	no	no	no	no	no	no	no	no	no	no	no	no	yes	no	no	no	yes	no	no	no	no	no	no	no	yes
5534_6_1	ERR030185	ERS016549	CGH6_10	Hsu_2015	2010	8	17	Singapore	Singapore	1.3521	103.82	-	-	-	MRSA	IVh	no	no	22	no	t13343	no	no	no	no	no	no	no	no	no	no	no	no	no	no	no	yes	no	no	no	yes	no	no	no	no	no	no	no	yes
5534_7_8	ERR030208	ERS016570	142_07	Hsu_2015	2007	5	3	Singapore	Singapore	1.3521	103.82	-	-	-	MRSA	IVh	no	no	22	no	t2062	no	no	no	no	no	no	no	no	no	no	no	no	no	no	no	yes	no	no	no	yes	no	no	no	no	no	no	no	yes
5551_5_5	ERR029463	ERS016587	176_08	Hsu_2015	2008	9	30	Singapore	Singapore	1.3521	103.82	-	-	-	MRSA	IVh	no	no	22	no	26-23-29-17	no	no	no	no	no	no	no	no	no	no	no	no	no	no	no	yes	no	no	no	yes	no	no	no	no	no	no	no	yes
5551_6_5	ERR029475	ERS016602	112_09	Hsu_2015	2008	4	12	Singapore	Singapore	1.3521	103.82	-	-	-	MRSA	IVh	no	no	22	no	t14227	no	no	no	no	no	no	no	no	no	no	no	no	no	no	no	yes	no	no	no	yes	no	no	no	no	no	no	no	yes
5589_1_2	ERR030226	ERS016609	054_05	Hsu_2015	2005	5	7	Singapore	Singapore	1.3521	103.82	-	-	-	MRSA	IVh	no	no	22	no	26-23-23-29-17-25-23	no	no	no	no	no	no	no	no	no	no	no	no	no	no	no	yes	no	no	no	yes	no	no	no	no	no	no	no	yes
5589_2_11	ERR030237	ERS016627	TTSH1_06	Hsu_2015	2006	1	14	Singapore	Singapore	1.3521	103.82	-	-	-	MRSA	IVh	no	no	22	no	t2235	no	no	no	no	no	no	no	no	no	no	no	no	no	no	no	yes	no	no	no	yes	no	no	no	no	no	no	no	yes
5589_3_1	ERR030247	ERS016628	TTSH1_07	Hsu_2015	2007	3	11	Singapore	Singapore	1.3521	103.82	-	-	-	MRSA	IVh	no	no	22	no	t1437	no	no	no	no	no	no	no	no	no	no	no	no	no	no	no	yes	no	no	no	yes	no	no	no	no	no	no	no	yes
5589_3_10	ERR030248	ERS016639	TTSH2_06	Hsu_2015	2006	1	14	Singapore	Singapore	1.3521	103.82	-	-	-	MRSA	IVh	no	no	22	no	26-16-16-23	no	no	no	no	no	no	no	no	no	no	no	no	no	no	no	yes	no	no	no	yes	no	no	no	no	no	no	no	yes
5589_3_2	ERR030250	ERS016629	TTSH1_08	Hsu_2015	2008	NA	NA	Singapore	Singapore	1.3521	103.82	-	-	-	MRSA	IV	no	no	1494	no	-	no	no	no	no	no	no	no	no	no	no	no	no	no	no	no	yes	no	no	no	yes	no	no	no	no	no	no	no	yes
5589_3_3	ERR030251	ERS016634	TTSH1_09	Hsu_2015	2009	2	12	Singapore	Singapore	1.3521	103.82	-	-	-	MRSA	IVh	no	no	22	no	t1437	no	no	no	no	no	no	no	no	no	no	no	no	no	no	no	yes	no	no	no	yes	no	no	no	no	no	no	no	yes
5589_3_9	ERR030257	ERS016633	TTSH2_05	Hsu_2015	2005	3	3	Singapore	Singapore	1.3521	103.82	-	-	-	MRSA	IVh	no	no	22	no	26-23-23-29-17-25-28	no	no	no	no	no	no	no	no	no	no	no	no	no	no	no	yes	no	no	no	yes	no	no	no	no	no	no	no	yes
5589_5_2	ERR030262	ERS016642	TTSH2_09	Hsu_2015	2009	2	9	Singapore	Singapore	1.3521	103.82	-	-	-	MRSA	IVh	no	no	22	no	35-23-13-23-31-29-17	no	no	no	no	no	no	no	no	no	no	no	no	no	no	no	yes	no	no	no	yes	no	no	no	no	no	no	no	yes
5589_5_7	ERR030267	ERS016646	TTSH3_04	Hsu_2015	2004	2	10	Singapore	Singapore	1.3521	103.82	-	-	-	MRSA	IVh	no	no	22	no	t2235	no	no	no	no	no	no	no	no	no	no	no	no	no	no	no	yes	no	no	no	yes	no	no	no	no	no	no	no	yes
5589_5_8	ERR030268	ERS016647	TTSH3_05	Hsu_2015	2005	3	3	Singapore	Singapore	1.3521	103.82	-	-	-	MRSA	IVh	no	no	22	no	t7784	no	no	no	no	no	no	no	no	no	no	no	no	no	no	no	yes	no	no	no	yes	no	no	no	no	no	no	no	yes
5589_6_1	ERR030271	ERS016650	TTSH3_09	Hsu_2015	2009	2	14	Singapore	Singapore	1.3521	103.82	-	-	-	MRSA	IVh	no	no	22	no	t2235	no	no	no	no	no	no	no	no	no	no	no	no	no	no	no	yes	no	no	no	yes	no	no	no	no	no	no	no	yes
5589_6_2	ERR030274	ERS016651	TTSH3_10	Hsu_2015	2010	NA	NA	Singapore	Singapore	1.3521	103.82	-	-	-	MRSA	IV	no	no	1452	no	-	no	no	no	no	no	no	no	no	no	no	no	no	no	no	no	yes	no	no	no	yes	no	no	no	no	no	no	no	yes
5589_6_7	ERR030279	ERS016661	TTSH4_05	Hsu_2015	2005	3	4	Singapore	Singapore	1.3521	103.82	-	-	-	MRSA	IVh	no	no	22	no	t1437	no	no	no	no	no	no	no	no	no	no	no	no	no	no	no	yes	no	no	no	yes	no	no	no	no	no	no	no	yes
5673_2_11	ERR031664	ERS016671	TTSH5_10	Hsu_2015	2010	6	30	Singapore	Singapore	1.3521	103.82	-	-	-	MRSA	IVh	no	no	22	no	t2235	no	no	no	no	no	no	no	no	no	no	no	no	no	no	no	yes	no	no	no	yes	no	no	no	no	no	no	no	yes
5673_2_9	ERR031672	ERS016669	TTSH5_08	Hsu_2015	2008	2	17	Singapore	Singapore	1.3521	103.82	-	-	-	MRSA	IVh	no	no	22	no	26-23-31-29-17	no	no	no	no	no	no	no	no	no	no	no	no	no	no	no	yes	no	no	no	yes	no	no	no	no	no	no	no	yes
6236_1_10	-	ERS026622	ERS026622	Aanensen_2016	2006	NA	NA	Austria	Vocklabruck	48.007	13.6532	blood	-	-	-	MSSA	no	no	22	no	t005	no	no	no	no	no	no	no	no	no	no	no	no	no	no	no	yes	no	no	no	yes	no	no	no	no	no	no	no	yes
6401_6_11	ERR044570	ERS034635	10000194	Holden_2013	2007	9	28	United Kingdom	London	51.5254	-0.133659	-	-	-	MRSA	IVh	no	no	22	no	t032	no	no	no	no	no	no	no	no	no	no	no	no	no	no	no	yes	no	no	no	yes	no	no	no	no	no	no	no	yes
6401_6_12	ERR044571	ERS034636	10000195	Holden_2013	2007	9	13	United Kingdom	London	51.5254	-0.133659	-	-	-	MRSA	IVh	no	no	22	no	t1258	no	no	no	no	no	no	no	no	no	no	no	no	no	no	no	yes	no	no	no	yes	no	no	no	no	no	no	no	yes
6401_6_13	ERR044572	ERS034637	10000206	Holden_2013	2007	4	7	United Kingdom	London	51.4979	-0.118841	-	-	-	MRSA	IVh	no	no	22	no	t032	no	no	no	no	no	no	no	no	no	no	no	no	no	no	no	yes	no	no	no	yes	no	no	no	no	no	no	no	yes
6401_6_14	ERR044573	ERS034638	10000207	Holden_2013	2007	9	19	United Kingdom	London	51.4979	-0.118841	-	-	-	MRSA	IVh	no	no	22	no	t7706	no	no	no	no	no	no	no	no	no	no	no	no	no	no	no	yes	no	no	no	yes	no	no	no	no	no	no	no	yes
6401_6_15	ERR044574	ERS034639	10000208	Holden_2013	2007	4	1	United Kingdom	London	51.4979	-0.118841	-	-	-	MRSA	IVh	no	no	22	no	t032	no	no	no	no	no	no	no	no	no	no	no	no	no	no	no	yes	no	no	no	yes	no	no	no	no	no	no	no	yes
6401_6_16	ERR044575	ERS034640	10000209	Holden_2013	2007	5	23	United Kingdom	London	51.4979	-0.118841	-	-	-	MRSA	IVh	no	no	22	no	t032	no	no	no	no	no	no	no	no	no	no	no	no	no	no	no	yes	no	no	no	yes	no	no	no	no	no	no	no	yes
6401_6_17	ERR044576	ERS034641	10000210	Holden_2013	2007	9	3	United Kingdom	London	51.4979	-0.118841	-	-	-	MRSA	IVh	no	no	22	no	t032	no	no	no	no	no	no	no	no	no	no	no	no	no	no	no	yes	no	no	no	yes	no	no	no	no	no	no	no	yes
6401_6_19	ERR044578	ERS034643	10000212	Holden_2013	2007	10	3	United Kingdom	London	51.4979	-0.118841	-	-	-	MRSA	IVh	no	no	22	no	t032	no	no	no	no	no	no	no	no	no	no	no	no	no	no	no	yes	no	no	no	yes	no	no	no	no	no	no	no	yes
6401_6_2	ERR044561	ERS034626	10000175	Holden_2013	2007	5	1	United Kingdom	Aberdeen	57.155	-2.13612	-	-	-	MRSA	IVh	no	no	22	no	t032	no	no	no	no	no	no	no	no	no	no	no	no	no	no	no	no	no	no	no	yes	no	no	no	no	no	no	no	yes
6401_6_20	ERR044579	ERS034644	10000213	Holden_2013	2008	8	20	United Kingdom	London	51.4979	-0.118841	-	-	-	MRSA	IVh	no	no	22	no	t032	no	no	no	no	no	no	no	no	no	no	no	no	no	no	no	yes	no	no	no	yes	no	no	no	no	no	no	no	yes
6401_6_21	ERR044580	ERS034645	10000214	Holden_2013	2002	3	28	United Kingdom	London	51.4979	-0.118841	-	-	-	MRSA	IVh	no	no	22	no	t032	no	no	no	no	no	no	no	no	no	no	no	no	no	no	no	yes	no	no	no	yes	no	no	no	no	no	no	no	yes
6401_6_22	ERR044581	ERS034646	10000215	Holden_2013	2002	7	13	United Kingdom	London	51.4979	-0.118841	-	-	-	MRSA	IVh	no	no	22	no	t032	no	no	no	no	no	no	no	no	no	no	no	no	no	no	no	yes	no	no	no	yes	no	no	no	no	no	no	no	yes
6401_6_3	ERR044562	ERS034627	10000186	Holden_2013	2008	1	29	United Kingdom	London	51.5254	-0.133659	-	-	-	MRSA	IVh	no	no	22	no	t022	no	no	no	no	no	no	no	no	no	no	no	no	no	no	no	yes	no	no	no	yes	no	no	no	no	no	no	no	yes
6401_6_4	ERR044563	ERS034628	10000187	Holden_2013	2008	1	20	United Kingdom	London	51.5254	-0.133659	-	-	-	MRSA	IVh	no	no	22	no	t032	no	no	no	no	no	no	no	no	no	no	no	no	no	no	no	yes	no	no	no	yes	no	no	no	no	no	no	no	yes
6401_6_5	ERR044564	ERS034629	10000188	Holden_2013	2008	1	16	United Kingdom	London	51.5254	-0.133659	-	-	-	MRSA	IVh	no	no	22	no	t022	no	no	no	no	no	no	no	no	no	no	no	no	no	no	no	yes	no	no	no	yes	no	no	no	no	no	no	no	yes
6401_6_6	ERR044565	ERS034630	10000189	Holden_2013	2007	9	2	United Kingdom	London	51.5254	-0.133659	-	-	-	MRSA	IVh	no	no	22	no	t032	no	no	no	no	no	no	no	no	no	no	no	no	no	no	no	yes	no	no	no	yes	no	no	no	no	no	no	no	yes
6401_6_7	ERR044566	ERS034631	10000190	Holden_2013	2007	8	13	United Kingdom	London	51.5254	-0.133659	-	-	-	MRSA	IVh	no	no	22	no	t022	no	no	no	no	no	no	no	no	no	no	no	no	no	no	no	yes	no	no	no	yes	no	no	no	no	no	no	no	yes
6401_6_8	ERR044567	ERS034632	10000191	Holden_2013	2007	9	27	United Kingdom	London	51.5254	-0.133659	-	-	-	MRSA	Ia	no	no	22	no	t032	no	no	no	no	no	no	no	no	no	no	no	no	no	no	no	yes	no	no	no	yes	no	no	no	no	no	no	no	yes
6401_6_9	ERR044568	ERS034633	10000192	Holden_2013	2007	9	21	United Kingdom	London	51.5254	-0.133659	-	-	-	MRSA	IVh	no	no	22	no	t294	no	no	no	no	no	no	no	no	no	no	no	no	no	no	no	no	no	no	no	yes	no	no	no	no	no	no	no	yes
6401_7_1	ERR044582	ERS034647	11000207	Holden_2013	1993	NA	NA	United Kingdom	England	52.3555	-1.17432	-	-	-	MRSA	IVh	no	no	22	no	t022	no	no	no	no	no	no	no	no	no	no	no	no	no	no	no	no	no	no	no	yes	no	no	no	no	no	no	no	yes
6401_7_10	ERR044591	ERS034656	11000219	Holden_2013	1991	NA	NA	United Kingdom	High Wycombe	51.6286	-0.748229	-	-	-	MRSA	IVh	no	no	22	no	t022	no	no	no	no	no	no	no	no	no	no	no	no	no	no	no	yes	no	no	no	yes	no	no	no	no	no	no	no	yes
6401_7_13	ERR044594	ERS034659	11000227	Holden_2013	1991	NA	NA	United Kingdom	UCH	51.5253	-0.13664	-	-	-	MRSA	IVh	no	no	22	no	t022	no	no	no	no	no	no	no	no	no	no	no	no	no	no	no	yes	no	no	no	yes	no	no	no	no	no	no	no	yes
6401_7_14	ERR044595	ERS034660	11000228	Holden_2013	1990	NA	NA	United Kingdom	East Birmingham	52.4862	-1.8904	-	-	-	MRSA	Ivh	no	no	22	no	t032	no	no	no	no	no	no	no	no	no	no	no	no	no	no	no	yes	no	no	no	yes	no	no	no	no	no	no	no	yes
6401_7_15	ERR044596	ERS034661	53220548	Holden_2013	2005	8	NA	United Kingdom	Bristol	51.4545	-2.58791	-	-	-	MRSA	IVh	no	no	22	no	t032	no	no	no	no	no	no	no	no	no	no	no	no	no	no	no	yes	no	no	no	yes	no	no	no	no	no	no	no	yes
6401_7_16	ERR044597	ERS034662	53780592	Holden_2013	2005	9	NA	United Kingdom	Bristol	51.4545	-2.58791	-	-	-	MRSA	IVh	no	no	22	no	t032	no	no	no	no	no	no	no	no	no	no	no	no	no	no	no	no	no	no	no	yes	no	no	no	no	no	no	no	yes
6401_7_17	ERR044598	ERS034663	72300407	Holden_2013	2007	6	NA	United Kingdom	Yorkshire	53.9609	-1.08689	-	-	-	MRSA	IVh	no	no	22	no	t032	no	no	no	no	no	no	no	no	no	no	no	no	no	no	no	yes	no	no	no	yes	no	no	no	no	no	no	no	yes
6401_7_18	ERR044599	ERS034664	72580470	Holden_2013	2007	6	NA	United Kingdom	Manchester	53.4793	-2.24793	-	-	-	MRSA	IVh	no	no	22	no	t022	no	no	no	no	no	no	no	no	no	no	no	no	no	no	no	yes	no	no	no	yes	no	no	no	no	no	no	no	yes
6401_7_19	ERR044600	ERS034665	72580475	Holden_2013	2007	6	NA	United Kingdom	Manchester	53.4793	-2.24793	-	-	-	MRSA	IVh	no	no	22	no	t032	no	no	no	no	no	no	no	no	no	no	no	no	no	no	no	no	no	no	no	yes	no	no	no	no	no	no	no	yes
6401_7_2	ERR044583	ERS034648	11000208	Holden_2013	1993	NA	NA	United Kingdom	England	52.3555	-1.17432	-	-	-	MRSA	IVh	no	no	22	no	t022	no	no	no	no	no	no	no	no	no	no	no	no	no	no	no	yes	no	no	no	yes	no	no	no	no	no	no	no	yes
6401_7_20	ERR044601	ERS034666	72860467	Holden_2013	2007	7	NA	United Kingdom	Buckinghamshire	51.8072	-0.812766	-	-	-	MRSA	IVh	no	no	22	no	t032	no	no	no	no	no	no	no	no	no	no	no	no	no	no	no	yes	no	no	no	yes	no	no	no	no	no	no	no	yes
6401_7_21	ERR044602	ERS034667	73740468	Holden_2013	2007	9	NA	United Kingdom	Lincolnshire	53.2179	-0.19997	-	-	-	MRSA	IVh	no	no	22	no	t020	no	no	no	no	no	no	no	no	no	no	no	no	no	no	no	yes	no	no	no	yes	no	no	no	no	no	no	no	yes
6401_7_3	ERR044584	ERS034649	11000212	Holden_2013	1991	NA	NA	United Kingdom	Central Middlesex	51.4637	-0.35619	-	-	-	MRSA	IVh	no	no	22	no	t022	no	no	no	no	no	no	no	no	no	no	no	no	no	no	no	yes	no	no	no	yes	no	no	no	no	no	no	no	yes
6401_7_4	ERR044585	ERS034650	11000213	Holden_2013	1991	NA	NA	United Kingdom	Charing Cross	50.9104	-1.83555	-	-	-	MRSA	IVh	no	no	22	no	t022	no	no	no	no	no	no	no	no	no	no	no	no	no	no	no	yes	no	no	no	yes	no	no	no	no	no	no	no	yes
6401_7_5	ERR044586	ERS034651	11000214	Holden_2013	1991	NA	NA	United Kingdom	England	52.3555	-1.17432	-	-	-	MRSA	IVh	no	no	22	no	t8462	no	no	no	no	no	no	no	no	no	no	no	no	no	no	no	yes	no	no	no	yes	no	no	no	no	no	no	no	yes
6401_7_6	ERR044587	ERS034652	11000215	Holden_2013	1991	NA	NA	United Kingdom	Charing Cross	50.9104	-1.83555	-	-	-	MRSA	IVh	no	no	22	no	t022	no	no	no	no	no	no	no	no	no	no	no	no	no	no	no	yes	no	no	no	yes	no	no	no	no	no	no	no	yes
6401_7_7	ERR044588	ERS034653	11000216	Holden_2013	1990	NA	NA	United Kingdom	Barking	51.5366	0.075766	-	-	-	MRSA	IVh	no	no	22	no	t022	no	no	no	no	no	no	no	no	no	no	no	no	no	no	no	yes	no	no	no	yes	no	no	no	no	no	no	no	yes
6401_7_8	ERR044589	ERS034654	11000217	Holden_2013	1991	NA	NA	United Kingdom	East Birmingham	52.4862	-1.8904	-	-	-	MRSA	IVh	no	no	22	no	t8490	no	no	no	no	no	no	no	no	no	no	no	no	no	no	no	yes	no	no	no	yes	no	no	no	no	no	no	no	yes
6401_7_9	ERR044590	ERS034655	11000218	Holden_2013	1991	NA	NA	United Kingdom	East Birmingham	52.4862	-1.8904	-	-	-	MRSA	IVh	no	no	22	no	t032	no	no	no	no	no	no	no	no	no	no	no	no	no	no	no	yes	no	no	no	yes	no	no	no	no	no	no	no	yes
6437_8_1	ERR045052	ERS034603	6000061	Holden_2013	2005	6	NA	United Kingdom	Scotland	51.9242	4.48178	-	-	-	MRSA	IVh	no	no	22	no	t032	no	no	no	no	no	no	no	no	no	no	no	no	no	no	no	yes	no	no	no	yes	no	no	no	no	no	no	no	yes
6437_8_10	ERR045061	ERS034612	10000150	Holden_2013	1998	NA	NA	United Kingdom	Oxford	51.7517	-1.25528	-	-	-	MRSA	IVh	no	no	22	no	t032	no	no	no	no	no	no	no	no	no	no	no	no	no	no	no	yes	no	no	no	yes	no	no	no	no	no	no	no	yes
6437_8_11	ERR045062	ERS034613	10000151	Holden_2013	1997	NA	NA	United Kingdom	Oxford	51.7517	-1.25528	-	-	-	MRSA	IVh	no	no	22	no	t032	no	no	no	no	no	no	no	no	no	no	no	no	no	no	no	yes	no	no	no	yes	no	no	no	no	no	no	no	yes
6437_8_12	-	ERR045063	ERS034614	Holden_2013	1997	7	24	United Kingdom	Oxford	51.7517	-1.25528	-	-	-	-	MSSA	no	no	22	no	t7741	no	no	no	no	no	no	no	no	no	no	no	no	no	no	no	yes	no	no	no	yes	no	no	no	no	no	no	no	yes
6437_8_13	-	ERR045064	ERS034615	Holden_2013	1999	9	11	Netherlands	Rotterdam	51.9242	4.48178	-	-	-	-	MSSA	no	no	22	no	t005	no	no	no	no	no	no	no	no	no	no	no	no	no	no	no	yes	no	no	no	yes	no	no	no	no	no	no	no	yes
6437_8_15	ERR045066	ERS034617	10000166	Holden_2013	2007	5	1	United Kingdom	Aberdeen	57.155	-2.13612	-	-	-	MRSA	IVh	no	no	22	no	t379	no	no	no	no	no	no	no	no	no	no	no	no	no	no	no	yes	no	no	no	yes	no	no	no	no	no	no	no	yes
6437_8_16	ERR045067	ERS034618	10000167	Holden_2013	2007	9	4	United Kingdom	Aberdeen	57.155	-2.13612	-	-	-	MRSA	IVh	no	no	22	no	t032	no	no	no	no	no	no	no	no	no	no	no	no	no	no	no	yes	no	no	no	yes	no	no	no	no	no	no	no	yes
6437_8_17	ERR045068	ERS034619	10000168	Holden_2013	2007	9	4	United Kingdom	Aberdeen	57.155	-2.13612	-	-	-	MRSA	IVh	no	no	22	no	t032	no	no	no	no	no	no	no	no	no	no	no	no	no	no	no	yes	no	no	no	yes	no	no	no	no	no	no	no	yes
6437_8_19	ERR045070	ERS034621	10000170	Holden_2013	2007	9	4	United Kingdom	Aberdeen	57.155	-2.13612	-	-	-	MRSA	IVh	no	no	22	no	t790	no	no	no	no	no	no	no	no	no	no	no	no	no	no	no	yes	no	no	no	yes	no	no	no	no	no	no	no	yes
6437_8_2	ERR045053	ERS034604	6000064	Holden_2013	2005	5	NA	United Kingdom	Scotland	51.9242	4.48178	-	-	-	MRSA	IVh	no	no	22	no	t032	no	no	no	no	no	no	no	no	no	no	no	no	no	no	no	yes	no	no	no	yes	no	no	no	no	no	no	no	yes
6437_8_20	ERR045071	ERS034622	10000171	Holden_2013	2007	10	1	United Kingdom	Aberdeen	57.155	-2.13612	-	-	-	MRSA	IVh	no	no	22	no	t022	no	no	no	no	no	no	no	no	no	no	no	no	no	no	no	yes	no	no	no	yes	no	no	no	no	no	no	no	yes
6437_8_21	ERR045072	ERS034623	10000172	Holden_2013	2005	11	5	United Kingdom	Aberdeen	57.155	-2.13612	-	-	-	MRSA	IVh	no	no	22	no	t032	no	no	no	no	no	no	no	no	no	no	no	no	no	no	no	yes	no	no	no	yes	no	no	no	no	no	no	no	yes
6437_8_22	ERR045073	ERS034624	10000173	Holden_2013	2006	9	6	United Kingdom	Aberdeen	57.155	-2.13612	-	-	-	MRSA	IVh	no	no	22	no	t032	no	no	no	no	no	no	no	no	no	no	no	no	no	no	no	yes	no	no	no	yes	no	no	no	no	no	no	no	yes
6437_8_3	ERR045054	ERS034605	8000258	Holden_2013	1998	NA	NA	United Kingdom	England	52.3555	-1.17432	-	-	-	MRSA	IVd	no	yes	22	no	t005	no	no	no	no	no	no	no	no	no	no	no	no	no	no	no	no	no	no	no	no	no	no	no	no	no	no	no	no
6437_8_5	ERR045056	ERS034607	10000141	Holden_2013	2006	5	NA	United Kingdom	Scotland	51.9242	4.48178	-	-	-	MRSA	IVh	no	no	22	no	t032	no	no	no	no	no	no	no	no	no	no	no	no	no	no	no	yes	no	no	no	yes	no	no	no	no	no	no	no	yes
6437_8_6	ERR045057	ERS034608	10000146	Holden_2013	1998	9	10	United Kingdom	Scotland	51.9242	4.48178	-	-	-	MRSA	IVh	no	no	22	no	t032	no	no	no	no	no	no	no	no	no	no	no	no	no	no	no	yes	no	no	no	yes	no	no	no	no	no	no	no	yes
6437_8_7	ERR045058	ERS034609	10000147	Holden_2013	1999	NA	NA	Australia	-	-29.5328	145.491	-	-	-	MRSA	IVh	no	no	22	no	t032	no	no	no	no	no	no	no	no	no	no	no	no	no	no	no	yes	no	no	no	yes	no	no	no	no	no	no	no	yes
6437_8_8	ERR045059	ERS034610	10000148	Holden_2013	1993	NA	NA	Ireland	Dublin	53.3528	-6.32631	-	-	-	MRSA	IVh	no	no	22	no	t022	no	no	no	no	no	no	no	no	no	no	no	no	no	no	no	yes	no	no	no	yes	no	no	no	no	no	no	no	yes
6437_8_9	ERR045060	ERS034611	10000149	Holden_2013	2002	NA	NA	United Kingdom	Brighton	50.8429	-0.131312	-	-	-	MRSA	IVh	no	no	22	no	t3185	no	no	no	no	no	no	no	no	no	no	no	no	no	no	no	yes	no	no	no	yes	no	no	no	no	no	no	no	yes
7065_8_1	ERR084492	ERS050037	ASARM61	Holmes_2016	2006	NA	NA	United Kingdom	-	52.3555	-1.1743	-	-	-	MRSA	IVh	no	no	22	no	-	no	no	no	no	no	no	no	no	no	no	no	no	no	no	no	yes	no	no	no	yes	no	no	no	no	no	no	no	yes
7065_8_88	ERR084579	ERS050124	ASARM160	Holmes_2016	2008	NA	NA	United Kingdom	-	52.3555	-1.1743	-	-	-	MRSA	IVh	no	no	22	no	-	no	no	no	no	no	no	no	no	no	no	no	no	no	no	no	yes	no	no	no	yes	no	no	no	no	no	no	no	yes
7068_5_17	ERR084604	ERS050003	BSAR77	Holmes_2016	2010	6	1	United Kingdom	-	52.3555	-1.1743	-	-	-	MRSA	IVh	no	no	22	no	-	no	no	no	no	no	no	no	no	no	no	no	no	no	no	no	yes	no	no	no	yes	no	no	no	no	no	no	no	yes
7414_7_1	ERR107785	ERS072462	BSAC10	Reuter_2015	2001	NA	NA	United Kingdom	-	52.3555	-1.1743	-	-	-	MRSA	IVh	no	no	22	no	26-23-23-13-23-31-29-17-31-29-17-25-17-25-16-xx-17-25-16-28	no	no	no	no	no	no	no	no	no	no	no	no	no	no	no	yes	no	no	no	yes	no	no	no	no	no	no	no	yes
7414_7_11	ERR107795	ERS072473	BSAC38	Reuter_2015	2001	NA	NA	United Kingdom	-	52.3555	-1.1743	-	-	-	MRSA	IVh	no	no	22	no	26-23-23-13-23-31-29-17-25-xx-17-25-17-25-16-28	no	no	no	no	no	no	no	no	no	no	no	no	no	no	no	yes	no	no	no	yes	no	no	no	no	no	no	no	yes
7414_7_12	ERR107796	ERS072474	BSAC39	Reuter_2015	2001	NA	NA	United Kingdom	-	52.3555	-1.1743	-	-	-	MRSA	IVh	no	no	22	no	t7665	no	no	no	no	no	no	no	no	no	no	no	no	no	no	no	yes	no	no	no	yes	no	no	no	no	no	no	no	yes
7414_7_13	ERR107797	ERS072802	BSAC40	Reuter_2015	2001	NA	NA	United Kingdom	-	52.3555	-1.1743	-	-	-	MRSA	IVh	no	no	22	no	t7665	no	no	no	no	no	no	no	no	no	no	no	no	no	no	no	yes	no	no	no	yes	no	no	no	no	no	no	no	yes
7414_7_14	ERR107798	ERS072476	BSAC41	Reuter_2015	2001	NA	NA	United Kingdom	-	52.3555	-1.1743	-	-	-	MRSA	IVh	no	no	22	no	t8964	no	no	no	no	no	no	no	no	no	no	no	no	no	no	no	yes	no	no	no	yes	no	no	no	no	no	no	no	yes
7414_7_15	ERR107799	ERS072477	BSAC44	Reuter_2015	2001	NA	NA	United Kingdom	-	52.3555	-1.1743	-	-	-	MRSA	IVh	no	no	22	no	t379	no	no	no	no	no	no	no	no	no	no	no	no	no	no	no	yes	no	no	no	yes	no	no	no	no	no	no	no	yes
7414_7_2	ERR107786	ERS072798	BSAC11	Reuter_2015	2001	NA	NA	United Kingdom	-	52.3555	-1.1743	-	-	-	MRSA	IVh	no	no	22	no	t885	no	no	no	no	no	no	no	no	no	no	no	no	no	no	no	yes	no	no	no	yes	no	no	no	no	no	no	no	yes
7414_7_20	ERR107804	ERS072482	BSAC57	Reuter_2015	2001	NA	NA	United Kingdom	-	52.3555	-1.1743	-	-	-	MRSA	IVh	no	no	22	no	26-23-23-13-23-31-29-17-31-29-17-25-17-25-16-xx-17-25-16-28	no	no	no	no	no	no	no	no	no	no	no	no	no	no	no	yes	no	no	no	yes	no	no	no	no	no	no	no	yes
7414_7_21	ERR107805	ERS072483	BSAC62	Reuter_2015	2001	NA	NA	United Kingdom	-	52.3555	-1.1743	-	-	-	MRSA	IVh	no	no	22	no	t379	no	no	no	no	no	no	no	no	no	no	no	no	no	no	no	yes	no	no	no	yes	no	no	no	no	no	no	no	yes
7414_7_22	ERR107806	ERS072805	BSAC63	Reuter_2015	2001	NA	NA	United Kingdom	-	52.3555	-1.1743	-	-	-	MRSA	IVh	no	no	22	no	t032	no	no	no	no	no	no	no	no	no	no	no	no	no	no	no	yes	no	no	no	yes	no	no	no	no	no	no	no	yes
7414_7_23	ERR107807	ERS072485	BSAC65	Reuter_2015	2001	NA	NA	United Kingdom	-	52.3555	-1.1743	-	-	-	MRSA	IVh	no	no	22	no	t379	no	no	no	no	no	no	no	no	no	no	no	no	no	no	no	yes	no	no	no	yes	no	no	no	no	no	no	no	yes
7414_7_24	ERR107808	ERS072486	BSAC67	Reuter_2015	2001	NA	NA	United Kingdom	-	52.3555	-1.1743	-	-	-	MRSA	IVh	no	no	22	no	26-23-31-29-17-31-29-17-25-xx-17-25-17-25-16-28	no	no	no	no	no	no	no	no	no	no	no	no	no	no	no	yes	no	no	no	yes	no	no	no	no	no	no	no	yes
7414_7_25	ERR107809	ERS073766	BSAC68	Reuter_2015	2001	NA	NA	United Kingdom	-	52.3555	-1.1743	-	-	-	MRSA	IVh	no	no	22	no	26-23-23-13-23-31-29-17-25-xx-29-17-25-17-25-16-28	no	no	no	no	no	no	no	no	no	no	no	no	no	no	no	yes	no	no	no	yes	no	no	no	no	no	no	no	yes
7414_7_26	ERR107810	ERS072488	BSAC69	Reuter_2015	2001	NA	NA	United Kingdom	-	52.3555	-1.1743	-	-	-	MRSA	IVh	no	no	22	no	t379	no	no	no	no	no	no	no	no	no	no	no	no	no	no	no	yes	no	no	no	yes	no	no	no	no	no	no	no	yes
7414_7_27	ERR107811	ERS072489	BSAC70	Reuter_2015	2001	NA	NA	United Kingdom	-	52.3555	-1.1743	-	-	-	MRSA	IVh	no	no	22	no	26-23-23-13-23-31-29-17-xx-17-25-17-25-16-28	no	no	no	no	no	no	no	no	no	no	no	no	no	no	no	yes	no	no	no	yes	no	no	no	no	no	no	no	yes
7414_7_28	ERR107812	ERS072807	BSAC72	Reuter_2015	2001	NA	NA	United Kingdom	-	52.3555	-1.1743	-	-	-	MRSA	IVh	no	no	22	no	26-23-23-13-23-31-29-17-31-xx-17-25-17-25-16-28	no	no	no	no	no	no	no	no	no	no	no	no	no	no	no	yes	no	no	no	yes	no	no	no	no	no	no	no	yes
7414_7_29	ERR107813	ERS072491	BSAC75	Reuter_2015	2001	NA	NA	United Kingdom	-	52.3555	-1.1743	-	-	-	MRSA	IVh	no	no	22	no	t379	no	no	no	no	no	no	no	no	no	no	no	no	no	no	no	yes	no	no	no	yes	no	no	no	no	no	no	no	yes
7414_7_3	ERR107787	ERS072464	BSAC12	Reuter_2015	2001	NA	NA	United Kingdom	-	52.3555	-1.1743	-	-	-	MRSA	IVh	no	no	22	no	t885	no	no	no	no	no	no	no	no	no	no	no	no	no	no	no	yes	no	no	no	yes	no	no	no	no	no	no	no	yes
7414_7_31	ERR107815	ERS072808	BSAC77	Reuter_2015	2001	NA	NA	United Kingdom	-	52.3555	-1.1743	-	-	-	MRSA	IVh	no	no	22	no	26-23-xx-29-16-31-29-17-31-29-17-25-17-25-16-28	no	no	no	no	no	no	no	no	no	no	no	no	no	no	no	yes	no	no	no	yes	no	no	no	no	no	no	no	yes
7414_7_32	ERR107816	ERS072494	BSAC78	Reuter_2015	2001	NA	NA	United Kingdom	-	52.3555	-1.1743	-	-	-	MRSA	IVh	no	no	22	no	26-23-23-13-23-31-29-17-31-29-17-xx-17-25-17-25-16-28	no	no	no	no	no	no	no	no	no	no	no	no	no	no	no	yes	no	no	no	yes	no	no	no	no	no	no	no	yes
7414_7_33	ERR107817	ERS072495	BSAC81	Reuter_2015	2001	NA	NA	United Kingdom	-	52.3555	-1.1743	-	-	-	MRSA	IVh	no	no	22	no	26-23-23-13-23-31-29-17-31-29-17-xx-17-25-17-25-16-28	no	no	no	no	no	no	no	no	no	no	no	no	no	no	no	yes	no	no	no	yes	no	no	no	no	no	no	no	yes
7414_7_34	ERR107818	ERS073249	BSAC83	Reuter_2015	2001	NA	NA	United Kingdom	-	52.3555	-1.1743	-	-	-	MRSA	IVh	no	no	22	no	t379	no	no	no	no	no	no	no	no	no	no	no	no	no	no	no	yes	no	no	no	yes	no	no	no	no	no	no	no	yes
7414_7_35	ERR107819	ERS072497	BSAC85	Reuter_2015	2001	NA	NA	United Kingdom	-	52.3555	-1.1743	-	-	-	MRSA	IVh	no	no	22	no	26-23-23-13-23-31-29-17-25-xx-17-25-17-25-16-28	no	no	no	no	no	no	no	no	no	no	no	no	no	no	no	yes	no	no	no	yes	no	no	no	no	no	no	no	yes
7414_7_36	ERR107820	ERS072498	BSAC86	Reuter_2015	2001	NA	NA	United Kingdom	-	52.3555	-1.1743	-	-	-	MRSA	IVh	no	no	22	no	t379	no	no	no	no	no	no	no	no	no	no	no	no	no	no	no	yes	no	no	no	yes	no	no	no	no	no	no	no	yes
7414_7_37	ERR107821	ERS072810	BSAC87	Reuter_2015	2001	NA	NA	United Kingdom	-	52.3555	-1.1743	-	-	-	MRSA	IVh	no	no	22	no	26-23-29-17-31-29-17-25-xx-17-25-17-25-16-28	no	no	no	no	no	no	no	no	no	no	no	no	no	no	no	yes	no	no	no	yes	no	no	no	no	no	no	no	yes
7414_7_38	ERR107822	ERS072500	BSAC88	Reuter_2015	2001	NA	NA	United Kingdom	-	52.3555	-1.1743	-	-	-	MRSA	IVh	no	no	22	no	t379	no	no	no	no	no	no	no	no	no	no	no	no	no	no	no	yes	no	no	no	yes	no	no	no	no	no	no	no	yes
7414_7_39	ERR107823	ERS072501	BSAC89	Reuter_2015	2001	NA	NA	United Kingdom	-	52.3555	-1.1743	-	-	-	MRSA	IVh	no	no	22	no	26-23-23-13-23-31-29-17-25-xx-17-25-17-25-16-28	no	no	no	no	no	no	no	no	no	no	no	no	no	no	no	yes	no	no	no	yes	no	no	no	no	no	no	no	yes
7414_7_40	ERR107824	ERS072811	BSAC93	Reuter_2015	2001	NA	NA	United Kingdom	-	52.3555	-1.1743	-	-	-	MRSA	IVh	no	no	22	no	t379	no	no	no	no	no	no	no	no	no	no	no	no	no	no	no	yes	no	no	no	yes	no	no	no	no	no	no	no	yes
7414_7_41	ERR107825	ERS072503	BSAC94	Reuter_2015	2001	NA	NA	United Kingdom	-	52.3555	-1.1743	-	-	-	MRSA	IVh	no	no	22	no	26-23-23-13-23-29-17-31-29-17-25-xx-17-25-17-25-16-28	no	no	no	no	no	no	no	no	no	no	no	no	no	no	no	yes	no	no	no	yes	no	no	no	no	no	no	no	yes
7414_7_42	ERR107826	ERS072504	BSAC95	Reuter_2015	2001	NA	NA	United Kingdom	-	52.3555	-1.1743	-	-	-	MRSA	IVh	no	no	22	no	t032	no	no	no	no	no	no	no	no	no	no	no	no	no	no	no	yes	no	no	no	yes	no	no	no	no	no	no	no	yes
7414_7_43	ERR107827	ERS073250	BSAC97	Reuter_2015	2001	NA	NA	United Kingdom	-	52.3555	-1.1743	-	-	-	MRSA	IVh	no	no	22	no	26-23-23-13-23-31-29-17-xx-31-29-17-31-29-17-25-17-25-16-28	no	no	no	no	no	no	no	no	no	no	no	no	no	no	no	yes	no	no	no	yes	no	no	no	no	no	no	no	yes
7414_7_44	ERR107828	ERS072506	BSAC101	Reuter_2015	2001	NA	NA	United Kingdom	-	52.3555	-1.1743	-	-	-	MRSA	IVh	no	no	22	no	t379	no	no	no	no	no	no	no	no	no	no	no	no	no	no	no	yes	no	no	no	yes	no	no	no	no	no	no	no	yes
7414_7_48	ERR107832	ERS072608	BSAC346	Reuter_2015	2002	NA	NA	United Kingdom	-	52.3555	-1.1743	-	-	-	MRSA	IVh	no	no	22	no	t1275	no	no	no	no	no	no	no	no	no	no	no	no	no	no	no	yes	no	no	no	yes	no	no	no	no	no	no	no	yes
7414_7_49	ERR107833	ERS072609	BSAC349	Reuter_2015	2002	NA	NA	United Kingdom	-	52.3555	-1.1743	-	-	-	MRSA	IVh	no	no	22	no	26-23-23-13-23-31-29-17-31-29-17-xx-17-25-17-25-16-28	no	no	no	no	no	no	no	no	no	no	no	no	no	no	no	yes	no	no	no	yes	no	no	no	no	no	no	no	no
7414_7_50	ERR107834	ERS072847	BSAC350	Reuter_2015	2002	NA	NA	United Kingdom	-	52.3555	-1.1743	-	-	-	MRSA	IVh	no	no	22	no	26-23-23-13-23-31-29-17-xx-29-17-25-17-25-16-28	no	no	no	no	no	no	no	no	no	no	no	no	no	no	no	yes	no	no	no	yes	no	no	no	no	no	no	no	yes
7414_7_51	ERR107835	ERS072611	BSAC363	Reuter_2015	2002	NA	NA	United Kingdom	-	52.3555	-1.1743	-	-	-	MRSA	IVh	no	no	22	no	26-23-23-13-23-31-xx-31-29-17-25-17-25-16-28	no	no	no	no	no	no	no	no	no	no	no	no	no	no	no	yes	no	no	no	yes	no	no	no	no	no	no	no	yes
7414_7_52	ERR107836	ERS072612	BSAC364	Reuter_2015	2002	NA	NA	United Kingdom	-	52.3555	-1.1743	-	-	-	MRSA	IVh	no	no	22	no	t379	no	no	no	no	no	no	no	no	no	no	no	no	no	no	no	no	no	no	no	yes	no	no	no	no	no	no	no	yes
7414_7_56	ERR107840	ERS072849	BSAC390	Reuter_2015	2002	NA	NA	United Kingdom	-	52.3555	-1.1743	-	-	-	MRSA	IVh	no	no	22	no	26-23-31-29-17-25-17-25-16-xx-17-25-16-28	no	no	no	no	no	no	no	no	no	no	no	no	no	no	no	yes	no	no	no	yes	no	no	no	no	no	no	no	yes
7414_7_57	ERR107841	ERS072617	BSAC397	Reuter_2015	2002	NA	NA	United Kingdom	-	52.3555	-1.1743	-	-	-	MRSA	IVh	no	no	22	no	t379	no	no	no	no	no	no	no	no	no	no	no	no	no	no	no	yes	no	no	no	yes	no	no	no	no	no	no	no	yes
7414_7_58	ERR107842	ERS072618	BSAC399	Reuter_2015	2002	NA	NA	United Kingdom	-	52.3555	-1.1743	-	-	-	MRSA	IVh	no	no	22	no	t670	no	no	no	no	no	no	no	no	no	no	no	no	no	no	no	yes	no	no	no	yes	no	no	no	no	no	no	no	yes
7414_7_59	ERR107843	ERS072850	BSAC401	Reuter_2015	2002	NA	NA	United Kingdom	-	52.3555	-1.1743	-	-	-	MRSA	IVh	no	no	22	no	26-23-23-13-23-31-29-17-31-29-17-xx-17-25-17-25-16-28	no	no	no	no	no	no	no	no	no	no	no	no	no	no	no	yes	no	no	no	yes	no	no	no	no	no	no	no	yes
7414_7_60	ERR107844	ERS072620	BSAC402	Reuter_2015	2002	NA	NA	United Kingdom	-	52.3555	-1.1743	-	-	-	MRSA	IVh	no	no	22	no	t379	no	no	no	no	no	no	no	no	no	no	no	no	no	no	no	yes	no	no	no	yes	no	no	no	no	no	no	no	yes
7414_7_61	ERR107845	ERS072621	BSAC403	Reuter_2015	2002	NA	NA	United Kingdom	-	52.3555	-1.1743	-	-	-	MRSA	IVh	no	no	22	no	26-23-23-xx-29-17-31-29-17-25-17-25-16-28	no	no	no	no	no	no	no	no	no	no	no	no	no	no	no	yes	no	no	no	yes	no	no	no	no	no	no	no	yes
7414_7_62	ERR107846	ERS073940	BSAC407	Reuter_2015	2002	NA	NA	United Kingdom	-	52.3555	-1.1743	-	-	-	MRSA	IVh	no	no	22	no	t6966	no	no	no	no	no	no	no	no	no	no	no	no	no	no	no	yes	no	no	no	yes	no	no	no	no	no	no	no	yes
7414_7_64	ERR107848	ERS072624	BSAC410	Reuter_2015	2002	NA	NA	United Kingdom	-	52.3555	-1.1743	-	-	-	MRSA	IVh	no	no	22	no	26-23-23-13-23-31-29-17-25-xx-17-25-17-25-16-28	no	no	no	no	no	no	no	no	no	no	no	no	no	no	no	yes	no	no	no	yes	no	no	no	no	no	no	no	yes
7414_7_66	ERR107850	ERS072626	BSAC413	Reuter_2015	2002	NA	NA	United Kingdom	-	52.3555	-1.1743	-	-	-	MRSA	IVh	no	no	22	no	26-23-23-13-23-31-29-17-31-29-17-25-17-25-16-xx-17-25-16-28	no	no	no	no	no	no	no	no	no	no	no	no	no	no	no	no	no	no	no	yes	no	no	no	no	no	no	no	yes
7414_7_67	ERR107851	ERS072627	BSAC418	Reuter_2015	2002	NA	NA	United Kingdom	-	52.3555	-1.1743	-	-	-	MRSA	IVh	no	no	22	no	t032	no	no	no	no	no	no	no	no	no	no	no	no	no	no	no	yes	no	no	no	yes	no	no	no	no	no	no	no	yes
7414_7_69	ERR107853	ERS072630	BSAC423	Reuter_2015	2002	NA	NA	United Kingdom	-	52.3555	-1.1743	-	-	-	MRSA	IVh	no	no	22	no	t4203	no	no	no	no	no	no	no	no	no	no	no	no	no	no	no	yes	no	no	no	yes	no	no	no	no	no	no	no	yes
7414_7_70	ERR107854	ERS072632	BSAC425	Reuter_2015	2002	NA	NA	United Kingdom	-	52.3555	-1.1743	-	-	-	MRSA	IVh	no	no	22	no	t8473	no	no	no	no	no	no	no	no	no	no	no	no	no	no	no	yes	no	no	no	yes	no	no	no	no	no	no	no	no
7414_7_71	ERR107855	ERS072633	BSAC426	Reuter_2015	2002	NA	NA	United Kingdom	-	52.3555	-1.1743	-	-	-	MRSA	IVh	no	no	22	no	26-23-23-13-23-31-29-17-31-29-17-25-xx-17-25-17-25-16-28	no	no	no	no	no	no	no	no	no	no	no	no	no	no	no	yes	no	no	no	yes	no	no	no	no	no	no	no	yes
7414_7_72	ERR107856	ERS072855	BSAC427	Reuter_2015	2002	NA	NA	United Kingdom	-	52.3555	-1.1743	-	-	-	MRSA	IVh	no	no	22	no	t379	no	no	no	no	no	no	no	no	no	no	no	no	no	no	no	yes	no	no	no	yes	no	no	no	no	no	no	no	yes
7414_7_74	ERR107858	ERS072636	BSAC430	Reuter_2015	2002	NA	NA	United Kingdom	-	52.3555	-1.1743	-	-	-	MRSA	IVh	no	no	22	no	t032	no	no	no	no	no	no	no	no	no	no	no	no	no	no	no	yes	no	no	no	yes	no	no	no	no	no	no	no	yes
7414_7_75	ERR107859	ERS072856	BSAC432	Reuter_2015	2002	NA	NA	United Kingdom	-	52.3555	-1.1743	-	-	-	MRSA	IVh	no	no	22	no	26-23-23-13-23-31-29-17-xx-17-25-17-25-16-28	no	no	no	no	no	no	no	no	no	no	no	no	no	no	no	yes	no	no	no	yes	no	no	no	no	no	no	no	yes
7414_7_77	ERR107861	ERS073265	BSAC442	Reuter_2015	2002	NA	NA	United Kingdom	-	52.3555	-1.1743	-	-	-	MRSA	IVh	no	no	22	no	26-23-23-13-23-31-29-17-31-29-17-25-xx-17-25-17-25-16-28	no	no	no	no	no	no	no	no	no	no	no	no	no	no	no	yes	no	no	no	yes	no	no	no	no	no	no	no	yes
7414_7_78	ERR107862	ERS072641	BSAC443	Reuter_2015	2002	NA	NA	United Kingdom	-	52.3555	-1.1743	-	-	-	MRSA	IVh	no	no	22	no	26-23-xx-17-25-17-25-16-28	no	no	no	no	no	no	no	no	no	no	no	no	no	no	no	yes	no	no	no	yes	no	no	no	no	no	no	no	yes
7414_7_8	ERR107792	ERS073246	BSAC28	Reuter_2015	2001	NA	NA	United Kingdom	-	52.3555	-1.1743	-	-	-	MRSA	IVh	no	no	22	no	t379	no	no	no	no	no	no	no	no	no	no	no	no	no	no	no	yes	no	no	no	yes	no	no	no	no	no	no	no	yes
7414_7_80	ERR107864	ERS072858	BSAC454	Reuter_2015	2002	NA	NA	United Kingdom	-	52.3555	-1.1743	-	-	-	MRSA	IVh	no	no	22	no	26-23-23-13-23-31-29-17-31-xx-29-17-25-17-25-16-28	no	no	no	no	no	no	no	no	no	no	no	no	no	no	no	yes	no	no	no	yes	no	no	no	no	no	no	no	yes
7414_7_81	ERR107865	ERS072644	BSAC456	Reuter_2015	2002	NA	NA	United Kingdom	-	52.3555	-1.1743	-	-	-	MRSA	IVh	no	no	22	no	t379	no	no	no	no	no	no	no	no	no	no	no	no	no	no	no	yes	no	no	no	yes	no	no	no	no	no	no	no	yes
7414_7_82	ERR107866	ERS072645	BSAC462	Reuter_2015	2002	NA	NA	United Kingdom	-	52.3555	-1.1743	-	-	-	MRSA	IVh	no	no	22	no	26-23-23-13-23-31-29-17-xx-29-17-25-17-25-16-28	no	no	no	no	no	no	no	no	no	no	no	no	no	no	no	yes	no	no	no	yes	no	no	no	no	no	no	no	yes
7414_7_83	ERR107867	ERS072859	BSAC463	Reuter_2015	2002	NA	NA	United Kingdom	-	52.3555	-1.1743	-	-	-	MRSA	IVh	no	no	22	no	26-23-23-13-23-31-29-17-xx-17-25-17-25-16-28	no	no	no	no	no	no	no	no	no	no	no	no	no	no	no	yes	no	no	no	yes	no	no	no	no	no	no	no	yes
7414_7_84	ERR107868	ERS072647	BSAC469	Reuter_2015	2002	NA	NA	United Kingdom	-	52.3555	-1.1743	-	-	-	MRSA	IVh	no	no	22	no	t379	no	no	no	no	no	no	no	no	no	no	no	no	no	no	no	yes	no	no	no	yes	no	no	no	no	no	no	no	yes
7414_7_85	ERR107869	ERS072648	BSAC470	Reuter_2015	2002	NA	NA	United Kingdom	-	52.3555	-1.1743	-	-	-	MRSA	IVh	no	no	22	no	t1612	no	no	no	no	no	no	no	no	no	no	no	no	no	no	no	yes	no	no	no	yes	no	no	no	no	no	no	no	yes
7414_7_87	ERR107871	ERS072650	BSAC475	Reuter_2015	2002	NA	NA	United Kingdom	-	52.3555	-1.1743	-	-	-	MRSA	IVh	no	no	22	no	t032	no	no	no	no	no	no	no	no	no	no	no	no	no	no	no	yes	no	no	no	yes	no	no	no	no	no	no	no	yes
7414_7_88	ERR107872	ERS072651	BSAC478	Reuter_2015	2002	NA	NA	United Kingdom	-	52.3555	-1.1743	-	-	-	MRSA	IVh	no	no	22	no	26-23-23-13-23-31-31-29-17-xx-17-25-17-25-16-28	no	no	no	no	no	no	no	no	no	no	no	no	no	no	no	yes	no	no	no	yes	no	no	no	no	no	no	no	yes
7414_7_89	ERR107873	ERS072861	BSAC479	Reuter_2015	2002	NA	NA	United Kingdom	-	52.3555	-1.1743	-	-	-	MRSA	IVh	no	no	22	no	26-23-23-13-23-31-29-17-xx-17-25-17-25-16-28	no	no	no	no	no	no	no	no	no	no	no	no	no	no	no	yes	no	no	no	yes	no	no	no	no	no	no	no	yes
7414_7_9	ERR107793	ERS072470	BSAC30	Reuter_2015	2001	NA	NA	United Kingdom	-	52.3555	-1.1743	-	-	-	MRSA	IVh	no	no	22	no	26-23-23-13-23-31-29-17-31-29-17-xx-17-25-17-25-16-28	no	no	no	no	no	no	no	no	no	no	no	no	no	no	no	yes	no	no	no	yes	no	no	no	no	no	no	no	yes
7414_8_1	ERR107881	ERS073267	BSAC501	Reuter_2015	2003	NA	NA	United Kingdom	-	52.3555	-1.1743	-	-	-	MRSA	IVh	no	no	22	no	t032	no	no	no	no	no	no	no	no	no	no	no	no	no	no	no	yes	no	no	no	yes	no	no	no	no	no	no	no	yes
7414_8_10	ERR107890	ERS072668	BSAC522	Reuter_2015	2003	NA	NA	United Kingdom	-	52.3555	-1.1743	-	-	-	MRSA	IVh	no	no	22	no	t1829	no	no	no	no	no	no	no	no	no	no	no	no	no	no	no	yes	no	no	no	yes	no	no	no	no	no	no	no	yes
7414_8_13	ERR107893	ERS072672	BSAC528	Reuter_2015	2003	NA	NA	United Kingdom	-	52.3555	-1.1743	-	-	-	MRSA	IVh	no	no	22	no	t379	no	no	no	no	no	no	no	no	no	no	no	no	no	no	no	yes	no	no	no	yes	no	no	no	no	no	no	no	yes
7414_8_14	ERR107894	ERS072868	BSAC530	Reuter_2015	2003	NA	NA	United Kingdom	-	52.3555	-1.1743	-	-	-	MRSA	IVh	no	no	22	no	t379	no	no	no	no	no	no	no	no	no	no	no	no	no	no	no	yes	no	no	no	yes	no	no	no	no	no	no	no	yes
7414_8_15	ERR107895	ERS072674	BSAC533	Reuter_2015	2003	NA	NA	United Kingdom	-	52.3555	-1.1743	-	-	-	MRSA	IVh	no	no	22	no	t910	no	no	no	no	no	no	no	no	no	no	no	no	no	no	no	yes	no	no	no	yes	no	no	no	no	no	no	no	yes
7414_8_16	ERR107896	ERS073773	BSAC535	Reuter_2015	2003	NA	NA	United Kingdom	-	52.3555	-1.1743	-	-	-	MRSA	IVh	no	no	22	no	t515	no	no	no	no	no	no	no	no	no	no	no	no	no	no	no	yes	no	no	no	yes	no	no	no	no	no	no	no	yes
7414_8_17	ERR107897	ERS072677	BSAC543	Reuter_2015	2003	NA	NA	United Kingdom	-	52.3555	-1.1743	-	-	-	MRSA	IVh	no	no	22	no	t379	no	no	no	no	no	no	no	no	no	no	no	no	no	no	no	yes	no	no	no	yes	no	no	no	no	no	no	no	yes
7414_8_18	ERR107898	ERS072678	BSAC544	Reuter_2015	2003	NA	NA	United Kingdom	-	52.3555	-1.1743	-	-	-	MRSA	IVh	no	no	22	no	t910	no	no	no	no	no	no	no	no	no	no	no	no	no	no	no	yes	no	no	no	yes	no	no	no	no	no	no	no	yes
7414_8_20	ERR107900	ERS072680	BSAC551	Reuter_2015	2003	NA	NA	United Kingdom	-	52.3555	-1.1743	-	-	-	MRSA	IVh	no	no	22	no	26-23-23-13-23-31-29-17-31-29-17-xx-17-25-17-25-16-28	no	no	no	no	no	no	no	no	no	no	no	no	no	no	no	yes	no	no	no	yes	no	no	no	no	no	no	no	yes
7414_8_22	ERR107902	ERS072871	BSAC555	Reuter_2015	2003	NA	NA	United Kingdom	-	52.3555	-1.1743	-	-	-	MRSA	IVh	no	no	22	no	t19538	no	no	no	no	no	no	no	no	no	no	no	no	no	no	no	yes	no	no	no	yes	no	no	no	no	no	no	no	yes
7414_8_27	ERR107907	ERS072873	BSAC567	Reuter_2015	2003	NA	NA	United Kingdom	-	52.3555	-1.1743	-	-	-	MRSA	IVh	no	no	22	no	26-23-23-xx-23-23-34-23-31-29-17-25-17-25-16-28	no	no	no	no	no	no	no	no	no	no	no	no	no	no	no	yes	no	no	no	yes	no	no	no	no	no	no	no	yes
7414_8_29	ERR107909	ERS072690	BSAC571	Reuter_2015	2003	NA	NA	United Kingdom	-	52.3555	-1.1743	-	-	-	MRSA	IVh	no	no	22	no	t379	no	no	no	no	no	no	no	no	no	no	no	no	no	no	no	yes	no	no	no	yes	no	no	no	no	no	no	no	yes
7414_8_3	ERR107883	ERS072660	BSAC504	Reuter_2015	2003	NA	NA	United Kingdom	-	52.3555	-1.1743	-	-	-	MRSA	IVh	no	no	22	no	t032	no	no	no	no	no	no	no	no	no	no	no	no	no	no	no	yes	no	no	no	yes	no	no	no	no	no	no	no	yes
7414_8_30	ERR107910	ERS072874	BSAC572	Reuter_2015	2003	NA	NA	United Kingdom	-	52.3555	-1.1743	-	-	-	MRSA	IVh	no	no	22	no	t379	no	no	no	no	no	no	no	no	no	no	no	no	no	no	no	yes	no	no	no	yes	no	no	no	no	no	no	no	yes
7414_8_33	ERR107913	ERS072695	BSAC580	Reuter_2015	2003	NA	NA	United Kingdom	-	52.3555	-1.1743	-	-	-	MRSA	IVh	no	no	22	no	26-23-xx-29-22-31-29-17-31-29-17-25-17-25-16-28	no	no	no	no	no	no	no	no	no	no	no	no	no	no	no	yes	no	no	no	yes	no	no	no	no	no	no	no	yes
7414_8_34	ERR107914	ERS072696	BSAC584	Reuter_2015	2003	NA	NA	United Kingdom	-	52.3555	-1.1743	-	-	-	MRSA	IVh	no	no	22	no	t379	no	no	no	no	no	no	no	no	no	no	no	no	no	no	no	yes	no	no	no	yes	no	no	no	no	no	no	no	yes
7414_8_35	ERR107915	ERS072876	BSAC585	Reuter_2015	2003	NA	NA	United Kingdom	-	52.3555	-1.1743	-	-	-	MRSA	IVh	no	no	22	no	t032	no	no	no	no	no	no	no	no	no	no	no	no	no	no	no	yes	no	no	no	yes	no	no	no	no	no	no	no	yes
7414_8_36	ERR107916	ERS072699	BSAC592	Reuter_2015	2003	NA	NA	United Kingdom	-	52.3555	-1.1743	-	-	-	MRSA	IVh	no	no	22	no	26-23-23-13-23-31-29-17-31-29-17-xx-17-25-17-25-16-28	no	no	no	no	no	no	no	no	no	no	no	no	no	no	no	no	no	no	no	yes	no	no	no	no	no	no	no	yes
7414_8_37	ERR107917	ERS072877	BSAC593	Reuter_2015	2003	NA	NA	United Kingdom	-	52.3555	-1.1743	-	-	-	MRSA	IVh	no	no	22	no	t032	no	no	no	no	no	no	no	no	no	no	no	no	no	no	no	yes	no	no	no	yes	no	no	no	no	no	no	no	yes
7414_8_39	ERR107919	ERS072702	BSAC598	Reuter_2015	2003	NA	NA	United Kingdom	-	52.3555	-1.1743	-	-	-	MRSA	IVh	no	no	22	no	t032	no	no	no	no	no	no	no	no	no	no	no	no	no	no	no	yes	no	no	no	yes	no	no	no	no	no	no	no	yes
7414_8_4	ERR107884	ERS072864	BSAC506	Reuter_2015	2003	NA	NA	United Kingdom	-	52.3555	-1.1743	-	-	-	MRSA	IVh	no	no	22	no	26-23-23-13-23-31-29-17-xx-29-17-31-29-17-25-17-25-16-28	no	no	no	no	no	no	no	no	no	no	no	no	no	no	no	yes	no	no	no	yes	no	no	no	no	no	no	no	yes
7414_8_41	ERR107921	ERS072704	BSAC614	Reuter_2015	2003	NA	NA	United Kingdom	-	52.3555	-1.1743	-	-	-	MRSA	IVh	no	no	22	no	26-23-23-13-23-31-31-29-17-25-133-25-16-28	no	no	no	no	no	no	no	no	no	no	no	no	no	no	no	yes	no	no	no	yes	no	no	no	no	no	no	no	yes
7414_8_42	ERR107922	ERS072705	BSAC617	Reuter_2015	2003	NA	NA	United Kingdom	-	52.3555	-1.1743	-	-	-	MRSA	IVh	no	no	22	no	26-23-23-13-23-31-29-17-31-29-17-xx-17-25-17-25-16-28	no	no	no	no	no	no	no	no	no	no	no	no	no	no	no	yes	no	no	no	yes	no	no	no	no	no	no	no	yes
7414_8_43	ERR107923	ERS072879	BSAC621	Reuter_2015	2003	NA	NA	United Kingdom	-	52.3555	-1.1743	-	-	-	MRSA	IVh	no	no	22	no	t032	no	no	no	no	no	no	no	no	no	no	no	no	no	no	no	yes	no	no	no	no	no	no	no	no	no	no	no	yes
7414_8_44	ERR107924	ERS072707	BSAC624	Reuter_2015	2003	NA	NA	United Kingdom	-	52.3555	-1.1743	-	-	-	MRSA	IVh	no	no	22	no	t032	no	no	no	no	no	no	no	no	no	no	no	no	no	no	no	yes	no	no	no	yes	no	no	no	no	no	no	no	yes
7414_8_47	ERR107927	ERS072710	BSAC631	Reuter_2015	2003	NA	NA	United Kingdom	-	52.3555	-1.1743	-	-	-	MRSA	IVh	no	no	22	no	t554	no	no	no	no	no	no	no	no	no	no	no	no	no	no	no	yes	no	no	no	yes	no	no	no	no	no	no	no	yes
7414_8_50	ERR107930	ERS073779	BSAC875	Reuter_2015	2004	NA	NA	United Kingdom	-	52.3555	-1.1743	-	-	-	MRSA	IVh	no	no	22	no	t032	no	no	no	no	no	no	no	no	no	no	no	no	no	no	no	yes	no	no	no	yes	no	no	no	no	no	no	no	yes
7414_8_51	ERR107931	ERS072924	BSAC876	Reuter_2015	2004	NA	NA	United Kingdom	-	52.3555	-1.1743	-	-	-	MRSA	IVh	no	no	22	no	t379	no	no	no	no	no	no	no	no	no	no	no	no	no	no	no	no	no	no	no	yes	no	no	no	no	no	no	no	yes
7414_8_52	ERR107932	ERS072925	BSAC877	Reuter_2015	2004	NA	NA	United Kingdom	-	52.3555	-1.1743	-	-	-	MRSA	IVh	no	no	22	no	t1612	no	no	no	no	no	no	no	no	no	no	no	no	no	no	no	yes	no	no	no	yes	no	no	no	no	no	no	no	yes
7414_8_53	ERR107933	ERS073288	BSAC880	Reuter_2015	2004	NA	NA	United Kingdom	-	52.3555	-1.1743	-	-	-	MRSA	IVh	no	no	22	no	26-23-23-13-23-31-29-17-xx-17-25-17-25-16-28	no	no	no	no	no	no	no	no	no	no	no	no	no	no	no	yes	no	no	no	yes	no	no	no	no	no	no	no	yes
7414_8_54	ERR107934	ERS072927	BSAC882	Reuter_2015	2004	NA	NA	United Kingdom	-	52.3555	-1.1743	-	-	-	MRSA	IVh	no	no	22	no	26-23-13-23-31-29-17-31-29-17-25-xx-17-25-17-25-16-28	no	no	no	no	no	no	no	no	no	no	no	no	no	no	no	yes	no	no	no	yes	no	no	no	no	no	no	no	yes
7414_8_56	ERR107936	ERS072930	BSAC888	Reuter_2015	2004	NA	NA	United Kingdom	-	52.3555	-1.1743	-	-	-	MRSA	IVh	no	no	22	no	t379	no	no	no	no	no	no	no	no	no	no	no	no	no	no	no	yes	no	no	no	yes	no	no	no	no	no	no	no	yes
7414_8_57	ERR107937	ERS072931	BSAC892	Reuter_2015	2004	NA	NA	United Kingdom	-	52.3555	-1.1743	-	-	-	MRSA	IVh	no	no	22	no	t379	no	no	no	no	no	no	no	no	no	no	no	no	no	no	no	yes	no	no	no	yes	no	no	no	no	no	no	no	yes
7414_8_58	ERR107938	ERS073943	BSAC893	Reuter_2015	2004	NA	NA	United Kingdom	-	52.3555	-1.1743	-	-	-	MRSA	IVh	no	no	22	no	t032	no	no	no	no	no	no	no	no	no	no	no	no	no	no	no	yes	no	no	no	yes	no	no	no	no	no	no	no	yes
7414_8_59	ERR107939	ERS072933	BSAC894	Reuter_2015	2004	NA	NA	United Kingdom	-	52.3555	-1.1743	-	-	-	MRSA	IVh	no	no	22	no	t379	no	no	no	no	no	no	no	no	no	no	no	no	no	no	no	yes	no	no	no	yes	no	no	no	no	no	no	no	yes
7414_8_61	ERR107941	ERS073291	BSAC902	Reuter_2015	2004	NA	NA	United Kingdom	-	52.3555	-1.1743	-	-	-	MRSA	IVh	no	no	22	no	26-23-23-13-23-31-29-17-31-29-17-16-17-25-16-28	no	no	no	no	no	no	no	no	no	no	no	no	no	no	no	yes	no	no	no	yes	no	no	no	no	no	no	no	yes
7414_8_62	ERR107942	ERS072936	BSAC903	Reuter_2015	2004	NA	NA	United Kingdom	-	52.3555	-1.1743	-	-	-	MRSA	IVh	no	no	22	no	26-23-23-13-23-31-29-17-25-xx-17-25-17-25-16-28	no	no	no	no	no	no	no	no	no	no	no	no	no	no	no	yes	no	no	no	yes	no	no	no	no	no	no	no	yes
7414_8_63	ERR107943	ERS072937	BSAC904	Reuter_2015	2004	NA	NA	United Kingdom	-	52.3555	-1.1743	-	-	-	MRSA	IVh	no	no	22	no	t910	no	no	no	no	no	no	no	no	no	no	no	no	no	no	no	yes	no	no	no	yes	no	no	no	no	no	no	no	yes
7414_8_64	ERR107944	ERS073292	BSAC907	Reuter_2015	2004	NA	NA	United Kingdom	-	52.3555	-1.1743	-	-	-	MRSA	IVh	no	no	22	no	t1041	no	no	no	no	no	no	no	no	no	no	no	no	no	no	no	yes	no	no	no	yes	no	no	no	no	no	no	no	yes
7414_8_65	ERR107945	ERS072939	BSAC908	Reuter_2015	2004	NA	NA	United Kingdom	-	52.3555	-1.1743	-	-	-	MRSA	IVh	no	no	22	no	t1214	no	no	no	no	no	no	no	no	no	no	no	no	no	no	no	yes	no	no	no	yes	no	no	no	no	no	no	no	yes
7414_8_66	ERR107946	ERS072940	BSAC909	Reuter_2015	2004	NA	NA	United Kingdom	-	52.3555	-1.1743	-	-	-	MRSA	IVh	no	no	22	no	26-23-23-13-23-31-29-17-xx-17-25-17-25-16-28	no	no	no	no	no	no	no	no	no	no	no	no	no	no	no	yes	no	no	no	yes	no	no	no	no	no	no	no	yes
7414_8_67	ERR107947	ERS073781	BSAC910	Reuter_2015	2004	NA	NA	United Kingdom	-	52.3555	-1.1743	-	-	-	MRSA	IVh	no	no	22	no	t379	no	no	no	no	no	no	no	no	no	no	no	no	no	no	no	no	no	no	no	yes	no	no	no	no	no	no	no	yes
7414_8_68	ERR107948	ERS072942	BSAC911	Reuter_2015	2004	NA	NA	United Kingdom	-	52.3555	-1.1743	-	-	-	MRSA	IVh	no	no	22	no	26-23-23-13-23-29-17-xx-17-25-17-25-16-28	no	no	no	no	no	no	no	no	no	no	no	no	no	no	no	yes	no	no	no	yes	no	no	no	no	no	no	no	yes
7414_8_69	ERR107949	ERS072943	BSAC921	Reuter_2015	2004	NA	NA	United Kingdom	-	52.3555	-1.1743	-	-	-	MRSA	IVh	no	no	22	no	t13120	no	no	no	no	no	no	no	no	no	no	no	no	no	no	no	yes	no	no	no	yes	no	no	no	no	no	no	no	yes
7414_8_71	ERR107951	ERS072945	BSAC925	Reuter_2015	2004	NA	NA	United Kingdom	-	52.3555	-1.1743	-	-	-	MRSA	IVh	no	no	22	no	26-23-23-13-23-31-29-17-31-29-17-25-xx-17-25-17-25-16-28	no	no	no	no	no	no	no	no	no	no	no	no	no	no	no	no	no	no	no	yes	no	no	no	no	no	no	no	yes
7414_8_72	ERR107952	ERS072946	BSAC927	Reuter_2015	2004	NA	NA	United Kingdom	-	52.3555	-1.1743	-	-	-	MRSA	IVh	no	no	22	no	26-23-23-13-23-31-29-17-xx-29-17-31-29-17-25-17-25-16-28	no	no	no	no	no	no	no	no	no	no	no	no	no	no	no	yes	no	no	no	yes	no	no	no	no	no	no	no	yes
7414_8_73	ERR107953	ERS073295	BSAC930	Reuter_2015	2004	NA	NA	United Kingdom	-	52.3555	-1.1743	-	-	-	MRSA	IVh	no	no	22	no	t379	no	no	no	no	no	no	no	no	no	no	no	no	no	no	no	no	no	no	no	yes	no	no	no	no	no	no	no	yes
7414_8_74	ERR107954	ERS072948	BSAC931	Reuter_2015	2004	NA	NA	United Kingdom	-	52.3555	-1.1743	-	-	-	MRSA	IVh	no	no	22	no	t3212	no	no	no	no	no	no	no	no	no	no	no	no	no	no	no	yes	no	no	no	yes	no	no	no	no	no	no	no	yes
7414_8_75	ERR107955	ERS072949	BSAC932	Reuter_2015	2004	NA	NA	United Kingdom	-	52.3555	-1.1743	-	-	-	MRSA	IVh	no	no	22	no	t7105	no	no	no	no	no	no	no	no	no	no	no	no	no	no	no	yes	no	no	no	yes	no	no	no	no	no	no	no	yes
7414_8_76	ERR107956	ERS073782	BSAC933	Reuter_2015	2004	NA	NA	United Kingdom	-	52.3555	-1.1743	-	-	-	MRSA	IVh	no	no	22	no	26-23-23-13-23-31-29-17-31-29-17-xx-17-25-16-28	no	no	no	no	no	no	no	no	no	no	no	no	no	no	no	yes	no	no	no	yes	no	no	no	no	no	no	no	yes
7414_8_77	ERR107957	ERS072951	BSAC935	Reuter_2015	2004	NA	NA	United Kingdom	-	52.3555	-1.1743	-	-	-	MRSA	IVh	no	no	22	no	t032	no	no	no	no	no	no	no	no	no	no	no	no	no	no	no	no	no	no	no	yes	no	no	no	no	no	no	no	yes
7414_8_78	ERR107958	ERS072952	BSAC937	Reuter_2015	2004	NA	NA	United Kingdom	-	52.3555	-1.1743	-	-	-	MRSA	IVh	no	no	22	no	t379	no	no	no	no	no	no	no	no	no	no	no	no	no	no	no	no	no	no	no	yes	no	no	no	no	no	no	no	yes
7414_8_79	ERR107959	ERS073297	BSAC939	Reuter_2015	2004	NA	NA	United Kingdom	-	52.3555	-1.1743	-	-	-	MRSA	IVh	no	no	22	no	t032	no	no	no	no	no	no	no	no	no	no	no	no	no	no	no	yes	no	no	no	yes	no	no	no	no	no	no	no	yes
7414_8_8	ERR107888	ERS072666	BSAC516	Reuter_2015	2003	NA	NA	United Kingdom	-	52.3555	-1.1743	-	-	-	MRSA	IVh	no	no	22	no	26-23-23-13-23-31-29-17-31-29-17-xx-17-25-16-28	no	no	no	no	no	no	no	no	no	no	no	no	no	no	no	yes	no	no	no	yes	no	no	no	no	no	no	no	yes
7414_8_80	ERR107960	ERS072954	BSAC940	Reuter_2015	2004	NA	NA	United Kingdom	-	52.3555	-1.1743	-	-	-	MRSA	IVh	no	no	22	no	t2377	no	no	no	no	no	no	no	no	no	no	no	no	no	no	no	yes	no	no	no	yes	no	no	no	no	no	no	no	yes
7414_8_81	ERR107961	ERS072955	BSAC942	Reuter_2015	2004	NA	NA	United Kingdom	-	52.3555	-1.1743	-	-	-	MRSA	IVh	no	no	22	no	26-23-23-13-23-31-29-17-25-xx-17-25-17-25-16-28	no	no	no	no	no	no	no	no	no	no	no	no	no	no	no	yes	no	no	no	yes	no	no	no	no	no	no	no	yes
7414_8_82	ERR107962	ERS073298	BSAC945	Reuter_2015	2004	NA	NA	United Kingdom	-	52.3555	-1.1743	-	-	-	MRSA	IVh	no	no	22	no	t2142	no	no	no	no	no	no	no	no	no	no	no	no	no	no	no	yes	no	no	no	yes	no	no	no	no	no	no	no	yes
7414_8_83	ERR107963	ERS072957	BSAC952	Reuter_2015	2004	NA	NA	United Kingdom	-	52.3555	-1.1743	-	-	-	MRSA	IVh	no	no	22	no	26-23-31-29-17-31-29-17-xx-17-25-17-25-16-28	no	no	no	no	no	no	no	no	no	no	no	no	no	no	no	yes	no	no	no	yes	no	no	no	no	no	no	no	yes
7414_8_84	ERR107964	ERS072958	BSAC953	Reuter_2015	2004	NA	NA	United Kingdom	-	52.3555	-1.1743	-	-	-	MRSA	IVh	no	no	22	no	t379	no	no	no	no	no	no	no	no	no	no	no	no	no	no	no	yes	no	no	no	yes	no	no	no	no	no	no	no	yes
7414_8_85	ERR107965	ERS074015	BSAC955	Reuter_2015	2004	NA	NA	United Kingdom	-	52.3555	-1.1743	-	-	-	MRSA	IVh	no	no	22	no	t379	no	no	no	no	no	no	no	no	no	no	no	no	no	no	no	no	no	no	no	yes	no	no	no	no	no	no	no	yes
7414_8_86	ERR107966	ERS072960	BSAC960	Reuter_2015	2004	NA	NA	United Kingdom	-	52.3555	-1.1743	-	-	-	MRSA	IVh	no	no	22	no	t379	no	no	no	no	no	no	no	no	no	no	no	no	no	no	no	yes	no	no	no	yes	no	no	no	no	no	no	no	yes
7414_8_87	ERR107967	ERS072961	BSAC961	Reuter_2015	2004	NA	NA	United Kingdom	-	52.3555	-1.1743	-	-	-	MRSA	IVh	no	no	22	no	26-23-23-13-23-31-29-17-31-29-17-xx-17-25-17-25-16-28	no	no	no	no	no	no	no	no	no	no	no	no	no	no	no	no	no	no	no	yes	no	no	no	no	no	no	no	yes
7414_8_89	ERR107969	ERS072963	BSAC964	Reuter_2015	2004	NA	NA	United Kingdom	-	52.3555	-1.1743	-	-	-	MRSA	IVh	no	no	22	no	t032	no	no	no	no	no	no	no	no	no	no	no	no	no	no	no	no	no	no	no	yes	no	no	no	no	no	no	no	yes
7414_8_9	ERR107889	ERS073268	BSAC519	Reuter_2015	2003	NA	NA	United Kingdom	-	52.3555	-1.1743	-	-	-	MRSA	IVh	no	no	22	no	t379	no	no	no	no	no	no	no	no	no	no	no	no	no	no	no	yes	no	no	no	yes	no	no	no	no	no	no	no	yes
7414_8_90	ERR107970	ERS072964	BSAC966	Reuter_2015	2004	NA	NA	United Kingdom	-	52.3555	-1.1743	-	-	-	MRSA	IVh	no	no	22	no	26-23-23-13-23-31-29-17-25-xx-17-25-17-25-16-28	no	no	no	no	no	no	no	no	no	no	no	no	no	no	no	yes	no	no	no	yes	no	no	no	no	no	no	no	yes
7414_8_92	ERR107972	ERS072966	BSAC972	Reuter_2015	2004	NA	NA	United Kingdom	-	52.3555	-1.1743	-	-	-	MRSA	IVh	no	no	22	no	t022	no	no	no	no	no	no	no	no	no	no	no	no	no	no	no	no	no	no	no	yes	no	no	no	no	no	no	no	yes
7469_7_1	ERR111037	ERS073414	BSAC1742	Reuter_2015	2007	NA	NA	United Kingdom	-	52.3555	-1.1743	-	-	-	MRSA	IVh	no	no	22	no	t032	no	no	no	no	no	no	no	no	no	no	no	no	no	no	no	yes	no	no	no	yes	no	no	no	no	no	no	no	yes
7469_7_11	ERR111047	ERS073424	BSAC1793	Reuter_2015	2008	NA	NA	United Kingdom	-	52.3555	-1.1743	-	-	-	MRSA	IVh	no	no	22	no	26-23-23-13-23-31-29-17-31-29-17-xx-17-25-17-25-16-28	no	no	no	no	no	no	no	no	no	no	no	no	no	no	no	yes	no	no	no	yes	no	no	no	no	no	no	no	yes
7469_7_12	ERR111048	ERS073958	BSAC1797	Reuter_2015	2008	NA	NA	United Kingdom	-	52.3555	-1.1743	-	-	-	MRSA	IVh	no	no	22	no	t379	no	no	no	no	no	no	no	no	no	no	no	no	no	no	no	yes	no	no	no	yes	no	no	no	no	no	no	no	yes
7469_7_13	ERR111049	ERS073426	BSAC1798	Reuter_2015	2008	NA	NA	United Kingdom	-	52.3555	-1.1743	-	-	-	MRSA	IVh	no	no	22	no	t910	no	no	no	no	no	no	no	no	no	no	no	no	no	no	no	no	no	no	no	yes	no	no	no	no	no	no	no	yes
7469_7_14	ERR111050	ERS073427	BSAC1799	Reuter_2015	2008	NA	NA	United Kingdom	-	52.3555	-1.1743	-	-	-	MRSA	IVh	no	no	22	no	t379	no	no	no	no	no	no	no	no	no	no	no	no	no	no	no	yes	no	no	no	yes	no	no	no	no	no	no	no	yes
7469_7_15	ERR111051	ERS073826	BSAC1800	Reuter_2015	2008	NA	NA	United Kingdom	-	52.3555	-1.1743	-	-	-	MRSA	IVh	no	no	22	no	t670	no	no	no	no	no	no	no	no	no	no	no	no	no	no	no	yes	no	no	no	yes	no	no	no	no	no	no	no	yes
7469_7_16	ERR111052	ERS073429	BSAC1803	Reuter_2015	2008	NA	NA	United Kingdom	-	52.3555	-1.1743	-	-	-	MRSA	IVh	no	no	22	no	t032	no	no	no	no	no	no	no	no	no	no	no	no	no	no	no	yes	no	no	no	yes	no	no	no	no	no	no	no	yes
7469_7_17	ERR111053	ERS073430	BSAC1804	Reuter_2015	2008	NA	NA	United Kingdom	-	52.3555	-1.1743	-	-	-	MRSA	IVh	no	no	22	no	t7980	no	no	no	no	no	no	no	no	no	no	no	no	no	no	no	yes	no	no	no	yes	no	no	no	no	no	no	no	yes
7469_7_18	ERR111054	ERS073432	BSAC1816	Reuter_2015	2008	NA	NA	United Kingdom	-	52.3555	-1.1743	-	-	-	MRSA	IVh	no	no	22	no	26-23-23-13-23-31-29-17-31-29-17-xx-17-25-16-28	no	no	no	no	no	no	no	no	no	no	no	no	no	no	no	yes	no	no	no	yes	no	no	no	no	no	no	no	yes
7469_7_19	ERR111055	ERS073433	BSAC1817	Reuter_2015	2008	NA	NA	United Kingdom	-	52.3555	-1.1743	-	-	-	MRSA	IVh	no	no	22	no	26-23-23-13-23-29-17-31-29-17-xx-17-25-16-28	no	no	no	no	no	no	no	no	no	no	no	no	no	no	no	yes	no	no	no	yes	no	no	no	no	no	no	no	yes
7469_7_20	ERR111056	ERS074002	BSAC1818	Reuter_2015	2008	NA	NA	United Kingdom	-	52.3555	-1.1743	-	-	-	MRSA	IVh	no	no	22	no	26-23-23-13-23-31-29-17-31-29-17-xx-29-17-25-17-25-16-28	no	no	no	no	no	no	no	no	no	no	no	no	no	no	no	yes	no	no	no	yes	no	no	no	no	no	no	no	yes
7469_7_21	ERR111057	ERS073435	BSAC1820	Reuter_2015	2008	NA	NA	United Kingdom	-	52.3555	-1.1743	-	-	-	MRSA	IVh	no	no	22	no	t4203	no	no	no	no	no	no	no	no	no	no	no	no	no	no	no	yes	no	no	no	yes	no	no	no	no	no	no	no	yes
7469_7_23	ERR111059	ERS073829	BSAC1824	Reuter_2015	2008	NA	NA	United Kingdom	-	52.3555	-1.1743	-	-	-	MRSA	IVh	no	no	22	no	t032	no	no	no	no	no	no	no	no	no	no	no	no	no	no	no	yes	no	no	no	yes	no	no	no	no	no	no	no	yes
7469_7_24	ERR111060	ERS073438	BSAC1825	Reuter_2015	2008	NA	NA	United Kingdom	-	52.3555	-1.1743	-	-	-	MRSA	IVh	no	no	22	no	t885	no	no	no	no	no	no	no	no	no	no	no	no	no	no	no	yes	no	no	no	yes	no	no	no	no	no	no	no	yes
7469_7_26	ERR111062	ERS073830	BSAC1829	Reuter_2015	2008	NA	NA	United Kingdom	-	52.3555	-1.1743	-	-	-	MRSA	IVh	no	no	22	no	t032	no	no	no	no	no	no	no	no	no	no	no	no	no	no	no	yes	no	no	no	yes	no	no	no	no	no	no	no	yes
7469_7_28	ERR111064	ERS073442	BSAC1836	Reuter_2015	2008	NA	NA	United Kingdom	-	52.3555	-1.1743	-	-	-	MRSA	IVh	no	no	22	no	t379	no	no	no	no	no	no	no	no	no	no	no	no	no	no	no	yes	no	no	no	yes	no	no	no	no	no	no	no	yes
7469_7_29	ERR111065	ERS073960	BSAC1846	Reuter_2015	2008	NA	NA	United Kingdom	-	52.3555	-1.1743	-	-	-	MRSA	IVh	no	no	22	no	26-23-23-13-23-31-29-17-xx-29-17-31-29-17-25-17-25-16-28	no	no	no	no	no	no	no	no	no	no	no	no	no	no	no	no	no	no	no	yes	no	no	no	no	no	no	no	yes
7469_7_3	ERR111039	ERS073957	BSAC1748	Reuter_2015	2007	NA	NA	United Kingdom	-	52.3555	-1.1743	-	-	-	MRSA	IVh	no	no	22	no	t032	no	no	no	no	no	no	no	no	no	no	no	no	no	no	no	yes	no	no	no	yes	no	no	no	no	no	no	no	yes
7469_7_30	ERR111066	ERS073445	BSAC1857	Reuter_2015	2008	NA	NA	United Kingdom	-	52.3555	-1.1743	-	-	-	MRSA	IVh	no	no	22	no	26-23-31-31-29-17-31-29-17-xx-17-25-16-28	no	no	no	no	no	no	no	no	no	no	no	no	no	no	no	yes	no	no	no	yes	no	no	no	no	no	no	no	yes
7469_7_33	ERR111069	ERS073448	BSAC1891	Reuter_2015	2008	NA	NA	United Kingdom	-	52.3555	-1.1743	-	-	-	MRSA	IVh	no	no	22	no	t7980	no	no	no	no	no	no	no	no	no	no	no	no	no	no	no	yes	no	no	no	yes	no	no	no	no	no	no	no	yes
7469_7_34	ERR111070	ERS073833	BSAC1898	Reuter_2015	2008	NA	NA	United Kingdom	-	52.3555	-1.1743	-	-	-	MRSA	IVh	no	no	22	no	t379	no	no	no	no	no	no	no	no	no	no	no	no	no	no	no	yes	no	no	no	yes	no	no	no	no	no	no	no	yes
7469_7_35	ERR111071	ERS073450	BSAC1899	Reuter_2015	2008	NA	NA	United Kingdom	-	52.3555	-1.1743	-	-	-	MRSA	IVh	no	no	22	no	t9060	no	no	no	no	no	no	no	no	no	no	no	no	no	no	no	yes	no	no	no	yes	no	no	no	no	no	no	no	yes
7469_7_36	ERR111072	ERS073451	BSAC1903	Reuter_2015	2008	NA	NA	United Kingdom	-	52.3555	-1.1743	-	-	-	MRSA	IVh	no	no	22	no	26-23-23-13-23-31-29-17-25-xx-17-25-17-25-16-28	no	no	no	no	no	no	no	no	no	no	no	no	no	no	no	yes	no	no	no	yes	no	no	no	no	no	no	no	yes
7469_7_37	ERR111073	ERS073961	BSAC1906	Reuter_2015	2008	NA	NA	United Kingdom	-	52.3555	-1.1743	-	-	-	MRSA	IVh	no	no	22	no	26-23-23-23-13-23-31-29-17-25-xx-17-25-17-25-16-28	no	no	no	no	no	no	no	no	no	no	no	no	no	no	no	yes	no	no	no	yes	no	no	no	no	no	no	no	yes
7469_7_39	ERR111075	ERS073454	BSAC1912	Reuter_2015	2008	NA	NA	United Kingdom	-	52.3555	-1.1743	-	-	-	MRSA	IVh	no	no	22	no	t379	no	no	no	no	no	no	no	no	no	no	no	no	no	no	no	yes	no	no	no	yes	no	no	no	no	no	no	no	yes
7469_7_4	ERR111040	ERS073417	BSAC1750	Reuter_2015	2007	NA	NA	United Kingdom	-	52.3555	-1.1743	-	-	-	MRSA	IVh	no	no	22	no	t3350	no	no	no	no	no	no	no	no	no	no	no	no	no	no	no	yes	no	no	no	yes	no	no	no	no	no	no	no	yes
7469_7_40	ERR111076	ERS073835	BSAC1913	Reuter_2015	2008	NA	NA	United Kingdom	-	52.3555	-1.1743	-	-	-	MRSA	IVh	no	no	22	no	t379	no	no	no	no	no	no	no	no	no	no	no	no	no	no	no	yes	no	no	no	yes	no	no	no	no	no	no	no	yes
7469_7_41	ERR111077	ERS073456	BSAC1921	Reuter_2015	2008	NA	NA	United Kingdom	-	52.3555	-1.1743	-	-	-	MRSA	IVh	no	no	22	no	t379	no	no	no	no	no	no	no	no	no	no	no	no	no	no	no	yes	no	no	no	yes	no	no	no	no	no	no	no	yes
7469_7_42	ERR111078	ERS073457	BSAC1924	Reuter_2015	2008	NA	NA	United Kingdom	-	52.3555	-1.1743	-	-	-	MRSA	IVh	no	no	22	no	26-23-23-13-23-31-29-17-31-29-17-25-xx-17-25-17-25-16-28	no	no	no	no	no	no	no	no	no	no	no	no	no	no	no	yes	no	no	no	yes	no	no	no	no	no	no	no	yes
7469_7_43	ERR111079	ERS073836	BSAC1925	Reuter_2015	2008	NA	NA	United Kingdom	-	52.3555	-1.1743	-	-	-	MRSA	IVh	no	no	22	no	t379	no	no	no	no	no	no	no	no	no	no	no	no	no	no	no	no	no	no	no	yes	no	no	no	no	no	no	no	yes
7469_7_44	ERR111080	ERS073459	BSAC1927	Reuter_2015	2008	NA	NA	United Kingdom	-	52.3555	-1.1743	-	-	-	MRSA	IVh	no	no	22	no	t379	no	no	no	no	no	no	no	no	no	no	no	no	no	no	no	yes	no	no	no	yes	no	no	no	no	no	no	no	yes
7469_7_47	ERR111083	ERS073462	BSAC1932	Reuter_2015	2008	NA	NA	United Kingdom	-	52.3555	-1.1743	-	-	-	MRSA	IVh	no	no	22	no	t3350	no	no	no	no	no	no	no	no	no	no	no	no	no	no	no	no	no	no	no	yes	no	no	no	no	no	no	no	yes
7469_7_48	ERR111084	ERS073463	BSAC1934	Reuter_2015	2008	NA	NA	United Kingdom	-	52.3555	-1.1743	-	-	-	MRSA	IVh	no	no	22	no	t379	no	no	no	no	no	no	no	no	no	no	no	no	no	no	no	yes	no	no	no	yes	no	no	no	no	no	no	no	yes
7469_7_49	ERR111085	ERS073838	BSAC1936	Reuter_2015	2008	NA	NA	United Kingdom	-	52.3555	-1.1743	-	-	-	MRSA	IVh	no	no	22	no	t020	no	no	no	no	no	no	no	no	no	no	no	no	no	no	no	yes	no	no	no	yes	no	no	no	no	no	no	no	yes
7469_7_5	ERR111041	ERS073418	BSAC1775	Reuter_2015	2008	NA	NA	United Kingdom	-	52.3555	-1.1743	-	-	-	MRSA	IVh	no	no	22	no	t790	no	no	no	no	no	no	no	no	no	no	no	no	no	no	no	yes	no	no	no	yes	no	no	no	no	no	no	no	yes
7469_7_50	ERR111086	ERS073465	BSAC1941	Reuter_2015	2008	NA	NA	United Kingdom	-	52.3555	-1.1743	-	-	-	MRSA	IVh	no	no	22	no	26-23-23-13-23-31-29-17-25-xx-17-25-17-25-16-28	no	no	no	no	no	no	no	no	no	no	no	no	no	no	no	yes	no	no	no	yes	no	no	no	no	no	no	no	yes
7469_7_51	ERR111087	ERS073466	BSAC1942	Reuter_2015	2008	NA	NA	United Kingdom	-	52.3555	-1.1743	-	-	-	MRSA	IVh	no	no	22	no	t032	no	no	no	no	no	no	no	no	no	no	no	no	no	no	no	yes	no	no	no	yes	no	no	no	no	no	no	no	yes
7469_7_52	ERR111088	ERS073839	BSAC1951	Reuter_2015	2008	NA	NA	United Kingdom	-	52.3555	-1.1743	-	-	-	MRSA	IVh	no	no	22	no	t379	no	no	no	no	no	no	no	no	no	no	no	no	no	no	no	yes	no	no	no	yes	no	no	no	no	no	no	no	yes
7469_7_53	ERR111089	ERS073468	BSAC1956	Reuter_2015	2008	NA	NA	United Kingdom	-	52.3555	-1.1743	-	-	-	MRSA	IVh	no	no	22	no	t1771	no	no	no	no	no	no	no	no	no	no	no	no	no	no	no	yes	no	no	no	yes	no	no	no	no	no	no	no	yes
7469_7_54	ERR111090	ERS073469	BSAC1961	Reuter_2015	2008	NA	NA	United Kingdom	-	52.3555	-1.1743	-	-	-	MRSA	IVh	no	no	22	no	t032	no	no	no	no	no	no	no	no	no	no	no	no	no	no	no	yes	no	no	no	yes	no	no	no	no	no	no	no	yes
7469_7_55	ERR111091	ERS073963	BSAC1965	Reuter_2015	2008	NA	NA	United Kingdom	-	52.3555	-1.1743	-	-	-	MRSA	IVh	no	no	22	no	t020	no	no	no	no	no	no	no	no	no	no	no	no	no	no	no	yes	no	no	no	yes	no	no	no	no	no	no	no	yes
7469_7_57	ERR111093	ERS073472	BSAC1971	Reuter_2015	2008	NA	NA	United Kingdom	-	52.3555	-1.1743	-	-	-	MRSA	IVh	no	no	22	no	t6739	no	no	no	no	no	no	no	no	no	no	no	no	no	no	no	yes	no	no	no	yes	no	no	no	no	no	no	no	yes
7469_7_58	ERR111094	ERS073841	BSAC1988	Reuter_2015	2008	NA	NA	United Kingdom	-	52.3555	-1.1743	-	-	-	MRSA	IVh	no	no	22	no	t379	no	no	no	no	no	no	no	no	no	no	no	no	no	no	no	no	no	no	no	yes	no	no	no	no	no	no	no	yes
7469_7_61	ERR111097	ERS073842	BSAC1993	Reuter_2015	2008	NA	NA	United Kingdom	-	52.3555	-1.1743	-	-	-	MRSA	IVh	no	no	22	no	t379	no	no	no	no	no	no	no	no	no	no	no	no	no	no	no	yes	no	no	no	yes	no	no	no	no	no	no	no	no
7469_7_64	ERR111100	ERS073964	BSAC2003	Reuter_2015	2008	NA	NA	United Kingdom	-	52.3555	-1.1743	-	-	-	MRSA	IVh	no	no	22	no	26-23-23-13-23-31-29-17-31-29-17-xx-17-25-16-28	no	no	no	no	no	no	no	no	no	no	no	no	no	no	no	yes	no	no	no	yes	no	no	no	no	no	no	no	yes
7469_7_67	ERR111103	ERS073483	BSAC2040	Reuter_2015	2008	NA	NA	United Kingdom	-	52.3555	-1.1743	-	-	-	MRSA	IVh	no	no	22	no	t554	no	no	no	no	no	no	no	no	no	no	no	no	no	no	no	yes	no	no	no	yes	no	no	no	no	no	no	no	yes
7469_7_68	ERR111104	ERS073484	BSAC2044	Reuter_2015	2008	NA	NA	United Kingdom	-	52.3555	-1.1743	-	-	-	MRSA	IVh	no	no	22	no	26-23-23-13-23-31-23-23-13-xx-31-29-17-xx-17-25-17-25-16-28	no	no	no	no	no	no	no	no	no	no	no	no	no	no	no	yes	no	no	no	yes	no	no	no	no	no	no	no	yes
7469_7_7	ERR111043	ERS073420	BSAC1778	Reuter_2015	2008	NA	NA	United Kingdom	-	52.3555	-1.1743	-	-	-	MRSA	IVh	no	no	22	no	t032	no	no	no	no	no	no	no	no	no	no	no	no	no	no	no	yes	no	no	no	yes	no	no	no	no	no	no	no	yes
7469_7_70	ERR111106	ERS074004	BSAC2057	Reuter_2015	2008	NA	NA	United Kingdom	-	52.3555	-1.1743	-	-	-	MRSA	IVh	no	no	22	no	t032	no	no	no	no	no	no	no	no	no	no	no	no	no	no	no	yes	no	no	no	yes	no	no	no	no	no	no	no	yes
7469_7_71	ERR111107	ERS073489	BSAC2060	Reuter_2015	2008	NA	NA	United Kingdom	-	52.3555	-1.1743	-	-	-	MRSA	IVh	no	no	22	no	26-23-31-29-17-25-31-29-17-25-17-25-16-28	no	no	no	no	no	no	no	no	no	no	no	no	no	no	no	yes	no	no	no	yes	no	no	no	no	no	no	no	yes
7469_7_72	ERR111108	ERS073490	BSAC2063	Reuter_2015	2008	NA	NA	United Kingdom	-	52.3555	-1.1743	-	-	-	MRSA	IVh	no	no	22	no	t379	no	no	no	no	no	no	no	no	no	no	no	no	no	no	no	yes	no	no	no	yes	no	no	no	no	no	no	no	yes
7469_7_75	ERR111111	ERS073848	BSAC2076	Reuter_2015	2008	NA	NA	United Kingdom	-	52.3555	-1.1743	-	-	-	MRSA	IVh	no	no	22	no	t379	no	no	no	no	no	no	no	no	no	no	no	no	no	no	no	yes	no	no	no	yes	no	no	no	no	no	no	no	yes
7469_7_78	ERR111114	ERS073966	BSAC2107	Reuter_2015	2008	NA	NA	United Kingdom	-	52.3555	-1.1743	-	-	-	MRSA	IVh	no	no	22	no	t790	no	no	no	no	no	no	no	no	no	no	no	no	no	no	no	yes	no	no	no	yes	no	no	no	no	no	no	no	yes
7469_7_79	ERR111115	ERS073498	BSAC2109	Reuter_2015	2008	NA	NA	United Kingdom	-	52.3555	-1.1743	-	-	-	MRSA	IVh	no	no	22	no	t379	no	no	no	no	no	no	no	no	no	no	no	no	no	no	no	yes	no	no	no	yes	no	no	no	no	no	no	no	yes
7469_7_80	ERR111116	ERS073499	BSAC2110	Reuter_2015	2008	NA	NA	United Kingdom	-	52.3555	-1.1743	-	-	-	MRSA	IVh	no	no	22	no	t379	no	no	no	no	no	no	no	no	no	no	no	no	no	no	no	no	no	no	no	yes	no	no	no	no	no	no	no	yes
7469_7_81	ERR111117	ERS073850	BSAC2117	Reuter_2015	2008	NA	NA	United Kingdom	-	52.3555	-1.1743	-	-	-	MRSA	IVh	no	no	22	no	t379	no	no	no	no	no	no	no	no	no	no	no	no	no	no	no	yes	no	no	no	yes	no	no	no	no	no	no	no	yes
7469_7_82	ERR111118	ERS073501	BSAC2121	Reuter_2015	2008	NA	NA	United Kingdom	-	52.3555	-1.1743	-	-	-	MRSA	IVh	no	no	22	no	t790	no	no	no	no	no	no	no	no	no	no	no	no	no	no	no	no	no	no	no	yes	no	no	no	no	no	no	no	yes
7469_7_84	ERR111120	ERS073851	BSAC2135	Reuter_2015	2008	NA	NA	United Kingdom	-	52.3555	-1.1743	-	-	-	MRSA	IVh	no	no	22	no	t032	no	no	no	no	no	no	no	no	no	no	no	no	no	no	no	yes	no	no	no	yes	no	no	no	no	no	no	no	yes
7469_7_86	ERR111122	ERS073505	BSAC2148	Reuter_2015	2008	NA	NA	United Kingdom	-	52.3555	-1.1743	-	-	-	MRSA	IVh	no	no	22	no	t670	no	no	no	no	no	no	no	no	no	no	no	no	no	no	no	yes	no	no	no	yes	no	no	no	no	no	no	no	yes
7469_7_88	ERR111124	ERS073507	BSAC2151	Reuter_2015	2008	NA	NA	United Kingdom	-	52.3555	-1.1743	-	-	-	MRSA	IVh	no	no	22	no	t790	no	no	no	no	no	no	no	no	no	no	no	no	no	no	no	yes	no	no	no	yes	no	no	no	no	no	no	no	yes
7469_7_89	ERR111125	ERS073508	BSAC2154	Reuter_2015	2008	NA	NA	United Kingdom	-	52.3555	-1.1743	-	-	-	MRSA	IVh	no	no	22	no	t032	no	no	no	no	no	no	no	no	no	no	no	no	no	no	no	yes	no	no	no	yes	no	no	no	no	no	no	no	yes
7469_7_9	ERR111045	ERS073824	BSAC1781	Reuter_2015	2008	NA	NA	United Kingdom	-	52.3555	-1.1743	-	-	-	MRSA	IVh	no	no	22	no	t379	no	no	no	no	no	no	no	no	no	no	no	no	no	no	no	yes	no	no	no	yes	no	no	no	no	no	no	no	yes
7469_7_90	ERR111126	ERS073853	BSAC2168	Reuter_2015	2008	NA	NA	United Kingdom	-	52.3555	-1.1743	-	-	-	MRSA	IVh	no	no	22	no	26-23-23-23-13-23-31-29-17-31-29-17-xx-17-25-16-28	no	no	no	no	no	no	no	no	no	no	no	no	no	no	no	yes	no	no	no	yes	no	no	no	no	no	no	no	yes
7469_7_91	ERR111127	ERS073510	BSAC2174	Reuter_2015	2008	NA	NA	United Kingdom	-	52.3555	-1.1743	-	-	-	MRSA	IVh	no	no	22	no	t1829	no	no	no	no	no	no	no	no	no	no	no	no	no	no	no	yes	no	no	no	yes	no	no	no	no	no	no	no	yes
7469_7_92	ERR111128	ERS073511	BSAC2175	Reuter_2015	2008	NA	NA	United Kingdom	-	52.3555	-1.1743	-	-	-	MRSA	IVh	no	no	22	no	t379	no	no	no	no	no	no	no	no	no	no	no	no	no	no	no	yes	no	no	no	yes	no	no	no	no	no	no	no	yes
7469_7_93	ERR111129	ERS073854	BSAC2181	Reuter_2015	2008	NA	NA	United Kingdom	-	52.3555	-1.1743	-	-	-	MRSA	IVh	no	no	22	no	t379	no	no	no	no	no	no	no	no	no	no	no	no	no	no	no	yes	no	no	no	yes	no	no	no	no	no	no	no	yes
7469_7_94	ERR111130	ERS073513	BSAC2182	Reuter_2015	2008	NA	NA	United Kingdom	-	52.3555	-1.1743	-	-	-	MRSA	IVh	no	no	22	no	26-23-13-23-31-29-17-31-29-17-25-xx-17-25-17-25-16-28	no	no	no	no	no	no	no	no	no	no	no	no	no	no	no	yes	no	no	no	yes	no	no	no	no	no	no	no	yes
7480_7_11	ERR158627	ERS073029	BSAC1136	Reuter_2015	2005	NA	NA	United Kingdom	-	52.3555	-1.1743	-	-	-	MRSA	IVh	no	no	22	no	26-23-23-13-23-31-29-17-xx-17-25-17-25-16-28	no	no	no	no	no	no	no	no	no	no	no	no	no	no	no	no	no	no	no	yes	no	no	no	no	no	no	no	yes
7480_7_12	ERR158628	ERS073030	BSAC1139	Reuter_2015	2005	NA	NA	United Kingdom	-	52.3555	-1.1743	-	-	-	MRSA	IVh	no	no	22	no	26-23-23-13-23-31-29-17-xx-17-25-17-25-16-28	no	no	no	no	no	no	no	no	no	no	no	no	no	no	no	yes	no	no	no	yes	no	no	no	no	no	no	no	yes
7480_7_14	ERR158630	ERS073032	BSAC1141	Reuter_2015	2005	NA	NA	United Kingdom	-	52.3555	-1.1743	-	-	-	MRSA	IVh	no	no	22	no	t032	no	no	no	no	no	no	no	no	no	no	no	no	no	no	no	yes	no	no	no	yes	no	no	no	no	no	no	no	no
7480_7_15	ERR158631	ERS073033	BSAC1142	Reuter_2015	2005	NA	NA	United Kingdom	-	52.3555	-1.1743	-	-	-	MRSA	IVh	no	no	22	no	26-23-23-13-23-31-23-23-13-23-31-xx-23-31-29-17-25-17-25-16-28	no	no	no	no	no	no	no	no	no	no	no	no	no	no	no	yes	no	no	no	yes	no	no	no	no	no	no	no	yes
7480_7_16	ERR158632	ERS073324	BSAC1145	Reuter_2015	2005	NA	NA	United Kingdom	-	52.3555	-1.1743	-	-	-	MRSA	IVh	no	no	22	no	26-23-23-13-23-31-29-17-31-29-17-25-xx-17-25-16-17-25-16-28	no	no	no	no	no	no	no	no	no	no	no	no	no	no	no	yes	no	no	no	yes	no	no	no	no	no	no	no	yes
7480_7_17	ERR158633	ERS073035	BSAC1148	Reuter_2015	2005	NA	NA	United Kingdom	-	52.3555	-1.1743	-	-	-	MRSA	IVh	no	no	22	no	26-23-23-13-23-31-29-17-31-29-17-xx-17-25-16-28	no	no	no	no	no	no	no	no	no	no	no	no	no	no	no	no	no	no	no	yes	no	no	no	no	no	no	no	yes
7480_7_18	ERR158634	ERS073036	BSAC1149	Reuter_2015	2005	NA	NA	United Kingdom	-	52.3555	-1.1743	-	-	-	MRSA	IVh	no	no	22	no	26-23-23-13-23-31-29-17-31-29-17-25-xx-17-25-17-25-16-28	no	no	no	no	no	no	no	no	no	no	no	no	no	no	no	yes	no	no	no	yes	no	no	no	no	no	no	no	yes
7480_7_19	ERR158635	ERS073325	BSAC1153	Reuter_2015	2005	NA	NA	United Kingdom	-	52.3555	-1.1743	-	-	-	MRSA	IVh	no	no	22	no	26-23-31-29-17-31-29-17-xx-17-25-16-28	no	no	no	no	no	no	no	no	no	no	no	no	no	no	no	yes	no	no	no	yes	no	no	no	no	no	no	no	yes
7480_7_2	ERR158618	ERS073020	BSAC1114	Reuter_2015	2005	NA	NA	United Kingdom	-	52.3555	-1.1743	-	-	-	MRSA	IVh	no	no	22	no	t379	no	no	no	no	no	no	no	no	no	no	no	no	no	no	no	yes	no	no	no	yes	no	no	no	no	no	no	no	yes
7480_7_20	ERR158636	ERS073038	BSAC1155	Reuter_2015	2005	NA	NA	United Kingdom	-	52.3555	-1.1743	-	-	-	MRSA	IVh	no	no	22	no	t910	no	no	no	no	no	no	no	no	no	no	no	no	no	no	no	no	no	no	no	yes	no	no	no	no	no	no	no	yes
7480_7_21	ERR158637	ERS073039	BSAC1156	Reuter_2015	2005	NA	NA	United Kingdom	-	52.3555	-1.1743	-	-	-	MRSA	IVh	no	no	22	no	t020	no	no	no	no	no	no	no	no	no	no	no	no	no	no	no	no	no	no	no	yes	no	no	no	no	no	no	no	yes
7480_7_22	ERR158638	ERS073998	BSAC1162	Reuter_2015	2005	NA	NA	United Kingdom	-	52.3555	-1.1743	-	-	-	MRSA	IVh	no	no	22	no	26-23-23-13-23-31-29-17-25-xx-17-25-17-25-16-28	no	no	no	no	no	no	no	no	no	no	no	no	no	no	no	yes	no	no	no	yes	no	no	no	no	no	no	no	yes
7480_7_23	ERR158639	ERS073041	BSAC1163	Reuter_2015	2005	NA	NA	United Kingdom	-	52.3555	-1.1743	-	-	-	MRSA	IVh	no	no	22	no	26-23-23-13-23-31-29-17-25-xx-17-25-17-25-16-28	no	no	no	no	no	no	no	no	no	no	no	no	no	no	no	yes	no	no	no	yes	no	no	no	no	no	no	no	no
7480_7_24	ERR158640	ERS073042	BSAC1165	Reuter_2015	2005	NA	NA	United Kingdom	-	52.3555	-1.1743	-	-	-	MRSA	IVh	no	no	22	no	t032	no	no	no	no	no	no	no	no	no	no	no	no	no	no	no	no	no	no	no	yes	no	no	no	no	no	no	no	yes
7480_7_25	ERR158641	ERS073327	BSAC1171	Reuter_2015	2005	NA	NA	United Kingdom	-	52.3555	-1.1743	-	-	-	MRSA	IVh	no	no	22	no	t379	no	no	no	no	no	no	no	no	no	no	no	no	no	no	no	yes	no	no	no	yes	no	no	no	no	no	no	no	no
7480_7_26	ERR158642	ERS073044	BSAC1173	Reuter_2015	2005	NA	NA	United Kingdom	-	52.3555	-1.1743	-	-	-	MRSA	IVh	no	no	22	no	t608	no	no	no	no	no	no	no	no	no	no	no	no	no	no	no	yes	no	no	no	yes	no	no	no	no	no	no	no	yes
7480_7_27	ERR158643	ERS073045	BSAC1177	Reuter_2015	2005	NA	NA	United Kingdom	-	52.3555	-1.1743	-	-	-	MRSA	IVh	no	no	22	no	26-23-23-xx-31-29-17-25-17-25-16-28	no	no	no	no	no	no	no	no	no	no	no	no	no	no	no	yes	no	no	no	yes	no	no	no	no	no	no	no	yes
7480_7_28	ERR158644	ERS073328	BSAC1179	Reuter_2015	2005	NA	NA	United Kingdom	-	52.3555	-1.1743	-	-	-	MRSA	IVh	no	no	22	no	t790	no	no	no	no	no	no	no	no	no	no	no	no	no	no	no	yes	no	no	no	yes	no	no	no	no	no	no	no	yes
7480_7_29	ERR158645	ERS073047	BSAC1182	Reuter_2015	2005	NA	NA	United Kingdom	-	52.3555	-1.1743	-	-	-	MRSA	IVh	no	no	22	no	t032	no	no	no	no	no	no	no	no	no	no	no	no	no	no	no	yes	no	no	no	yes	no	no	no	no	no	no	no	yes
7480_7_3	ERR158619	ERS073021	BSAC1116	Reuter_2015	2005	NA	NA	United Kingdom	-	52.3555	-1.1743	-	-	-	MRSA	IVh	yes	no	22	no	t910	no	no	no	no	no	no	no	no	no	no	no	no	no	no	no	yes	no	no	no	yes	no	no	no	no	no	no	no	yes
7480_7_30	ERR158646	ERS073048	BSAC1185	Reuter_2015	2005	NA	NA	United Kingdom	-	52.3555	-1.1743	-	-	-	MRSA	IVh	no	no	22	no	t379	no	no	no	no	no	no	no	no	no	no	no	no	no	no	no	yes	no	no	no	yes	no	no	no	no	no	no	no	yes
7480_7_31	ERR158647	ERS073793	BSAC1188	Reuter_2015	2005	NA	NA	United Kingdom	-	52.3555	-1.1743	-	-	-	MRSA	IVh	no	no	22	no	26-23-13-23-31-29-17-xx-29-17-25-17-25-16-28	no	no	no	no	no	no	no	no	no	no	no	no	no	no	no	yes	no	no	no	yes	no	no	no	no	no	no	no	yes
7480_7_33	ERR158649	ERS073051	BSAC1194	Reuter_2015	2005	NA	NA	United Kingdom	-	52.3555	-1.1743	-	-	-	MRSA	IVh	no	no	22	no	t379	no	no	no	no	no	no	no	no	no	no	no	no	no	no	no	yes	no	no	no	yes	no	no	no	no	no	no	no	yes
7480_7_34	ERR158650	ERS073330	BSAC1197	Reuter_2015	2005	NA	NA	United Kingdom	-	52.3555	-1.1743	-	-	-	MRSA	IVh	no	no	22	no	26-23-23-13-23-31-29-17-xx-17-25-17-25-16-28	no	no	no	no	no	no	no	no	no	no	no	no	no	no	no	yes	no	no	no	yes	no	no	no	no	no	no	no	yes
7480_7_35	ERR158651	ERS073053	BSAC1202	Reuter_2015	2005	NA	NA	United Kingdom	-	52.3555	-1.1743	-	-	-	MRSA	IVh	no	no	22	no	26-23-23-13-23-31-29-17-31-29-17-25-xx-17-25-17-25-16-28	no	no	no	no	no	no	no	no	no	no	no	no	no	no	no	yes	no	no	no	yes	no	no	no	no	no	no	no	yes
7480_7_38	ERR158654	ERS073056	BSAC1209	Reuter_2015	2005	NA	NA	United Kingdom	-	52.3555	-1.1743	-	-	-	MRSA	IVh	no	no	22	no	t379	no	no	no	no	no	no	no	no	no	no	no	no	no	no	no	yes	no	no	no	yes	no	no	no	no	no	no	no	yes
7480_7_39	ERR158655	ERS073057	BSAC1211	Reuter_2015	2005	NA	NA	United Kingdom	-	52.3555	-1.1743	-	-	-	MRSA	IVh	no	no	22	no	t379	no	no	no	no	no	no	no	no	no	no	no	no	no	no	no	yes	no	no	no	yes	no	no	no	no	no	no	no	yes
7480_7_4	ERR158620	ERS073790	BSAC1118	Reuter_2015	2005	NA	NA	United Kingdom	-	52.3555	-1.1743	-	-	-	MRSA	IVh	no	no	22	no	t032	no	no	no	no	no	no	no	no	no	no	no	no	no	no	no	yes	no	no	no	yes	no	no	no	no	no	no	no	yes
7480_7_40	ERR158656	ERS073794	BSAC1213	Reuter_2015	2005	NA	NA	United Kingdom	-	52.3555	-1.1743	-	-	-	MRSA	IVh	no	no	22	no	t2113	no	no	no	no	no	no	no	no	no	no	no	no	no	no	no	yes	no	no	no	yes	no	no	no	no	no	no	no	yes
7480_7_41	ERR158657	ERS073059	BSAC1216	Reuter_2015	2005	NA	NA	United Kingdom	-	52.3555	-1.1743	-	-	-	MRSA	IVh	no	no	22	no	t1829	no	no	no	no	no	no	no	no	no	no	no	no	no	no	no	yes	no	no	no	yes	no	no	no	no	no	no	no	yes
7480_7_42	ERR158658	ERS073060	BSAC1221	Reuter_2015	2005	NA	NA	United Kingdom	-	52.3555	-1.1743	-	-	-	MRSA	IVh	no	no	22	no	26-23-23-13-23-31-29-17-31-29-17-xx-17-25-16-28	no	no	no	no	no	no	no	no	no	no	no	no	no	no	no	yes	no	no	no	yes	no	no	no	no	no	no	no	yes
7480_7_43	ERR158659	ERS073333	BSAC1226	Reuter_2015	2005	NA	NA	United Kingdom	-	52.3555	-1.1743	-	-	-	MRSA	IVh	no	no	22	no	t7604	no	no	no	no	no	no	no	no	no	no	no	no	no	no	no	no	no	no	no	yes	no	no	no	no	no	no	no	yes
7480_7_47	ERR158663	ERS073065	BSAC1233	Reuter_2015	2005	NA	NA	United Kingdom	-	52.3555	-1.1743	-	-	-	MRSA	IVh	no	no	22	no	t032	no	no	no	no	no	no	no	no	no	no	no	no	no	no	no	yes	no	no	no	yes	no	no	no	no	no	no	no	yes
7480_7_48	ERR158664	ERS073066	BSAC1243	Reuter_2015	2005	NA	NA	United Kingdom	-	52.3555	-1.1743	-	-	-	MRSA	IVh	no	no	22	no	t379	no	no	no	no	no	no	no	no	no	no	no	no	no	no	no	yes	no	no	no	yes	no	no	no	no	no	no	no	yes
7480_7_49	ERR158665	ERS073948	BSAC1246	Reuter_2015	2005	NA	NA	United Kingdom	-	52.3555	-1.1743	-	-	-	MRSA	IVh	no	no	22	no	t379	no	no	no	no	no	no	no	no	no	no	no	no	no	no	no	yes	no	no	no	yes	no	no	no	no	no	no	no	yes
7480_7_5	ERR158621	ERS073023	BSAC1120	Reuter_2015	2005	NA	NA	United Kingdom	-	52.3555	-1.1743	-	-	-	MRSA	IVh	no	no	22	no	26-23-23-13-23-31-29-17-xx-29-17-25-17-25-16-28	no	no	no	no	no	no	no	no	no	no	no	no	no	no	no	yes	no	no	no	yes	no	no	no	no	no	no	no	yes
7480_7_50	ERR158666	ERS073068	BSAC1247	Reuter_2015	2005	NA	NA	United Kingdom	-	52.3555	-1.1743	-	-	-	MRSA	IVh	no	no	22	no	t379	no	no	no	no	no	no	no	no	no	no	no	no	no	no	no	yes	no	no	no	yes	no	no	no	no	no	no	no	yes
7480_7_51	ERR158667	ERS073069	BSAC1249	Reuter_2015	2005	NA	NA	United Kingdom	-	52.3555	-1.1743	-	-	-	MRSA	IVh	no	no	22	no	t379	no	no	no	no	no	no	no	no	no	no	no	no	no	no	no	yes	no	no	no	yes	no	no	no	no	no	no	no	yes
7480_7_52	ERR158668	ERS073336	BSAC1251	Reuter_2015	2006	NA	NA	United Kingdom	-	52.3555	-1.1743	-	-	-	MRSA	IVh	no	no	22	no	t379	no	no	no	no	no	no	no	no	no	no	no	no	no	no	no	yes	no	no	no	yes	no	no	no	no	no	no	no	yes
7480_7_53	ERR158669	ERS073071	BSAC1257	Reuter_2015	2006	NA	NA	United Kingdom	-	52.3555	-1.1743	-	-	-	MRSA	IVh	no	no	22	no	t379	no	no	no	no	no	no	no	no	no	no	no	no	no	no	no	yes	no	no	no	yes	no	no	no	no	no	no	no	yes
7480_7_54	ERR158670	ERS073072	BSAC1259	Reuter_2015	2006	NA	NA	United Kingdom	-	52.3555	-1.1743	-	-	-	MRSA	IVh	no	no	22	no	t1214	no	no	no	no	no	no	no	no	no	no	no	no	no	no	no	yes	no	no	no	yes	no	no	no	no	no	no	no	yes
7480_7_56	ERR158672	ERS073074	BSAC1268	Reuter_2015	2006	NA	NA	United Kingdom	-	52.3555	-1.1743	-	-	-	MRSA	IVh	no	no	22	no	t379	no	no	no	no	no	no	no	no	no	no	no	no	no	no	no	yes	no	no	no	yes	no	no	no	no	no	no	no	yes
7480_7_57	ERR158673	ERS073075	BSAC1270	Reuter_2015	2006	NA	NA	United Kingdom	-	52.3555	-1.1743	-	-	-	MRSA	IVh	no	no	22	no	26-23-23-13-23-31-29-17-25-xx-17-25-17-25-16-75-28	no	no	no	no	no	no	no	no	no	no	no	no	no	no	no	yes	no	no	no	yes	no	no	no	no	no	no	no	yes
7480_7_58	ERR158674	ERS073796	BSAC1271	Reuter_2015	2006	NA	NA	United Kingdom	-	52.3555	-1.1743	-	-	-	MRSA	IVh	no	no	22	no	t032	no	no	no	no	no	no	no	no	no	no	no	no	no	no	no	yes	no	no	no	yes	no	no	no	no	no	no	no	yes
7480_7_59	ERR158675	ERS073077	BSAC1272	Reuter_2015	2006	NA	NA	United Kingdom	-	52.3555	-1.1743	-	-	-	MRSA	IVh	no	no	22	no	26-23-23-13-23-31-29-17-25-xx-17-25-17-25-16-28	no	no	no	no	no	no	no	no	no	no	no	no	no	no	no	yes	no	no	no	yes	no	no	no	no	no	no	no	yes
7480_7_6	ERR158622	ERS073024	BSAC1122	Reuter_2015	2005	NA	NA	United Kingdom	-	52.3555	-1.1743	-	-	-	MRSA	IVh	no	no	22	no	t032	no	no	no	no	no	no	no	no	no	no	no	no	no	no	no	yes	no	no	no	yes	no	no	no	no	no	no	no	yes
7480_7_60	ERR158676	ERS073078	BSAC1277	Reuter_2015	2006	NA	NA	United Kingdom	-	52.3555	-1.1743	-	-	-	MRSA	IVh	no	no	22	no	26-23-23-13-23-31-29-17-31-29-17-25-xx-17-25-17-25-16-28	no	no	no	no	no	no	no	no	no	no	no	no	no	no	no	yes	no	no	no	yes	no	no	no	no	no	no	no	yes
7480_7_61	ERR158677	ERS073339	BSAC1278	Reuter_2015	2006	NA	NA	United Kingdom	-	52.3555	-1.1743	-	-	-	MRSA	IVh	no	no	22	no	t2862	no	no	no	no	no	no	no	no	no	no	no	no	no	no	no	yes	no	no	no	yes	no	no	no	no	no	no	no	yes
7480_7_62	ERR158678	ERS073080	BSAC1281	Reuter_2015	2006	NA	NA	United Kingdom	-	52.3555	-1.1743	-	-	-	MRSA	IVh	no	no	22	no	t379	no	no	no	no	no	no	no	no	no	no	no	no	no	no	no	yes	no	no	no	yes	no	no	no	no	no	no	no	yes
7480_7_63	ERR158679	ERS073081	BSAC1283	Reuter_2015	2006	NA	NA	United Kingdom	-	52.3555	-1.1743	-	-	-	MRSA	IVh	no	no	22	no	t885	no	no	no	no	no	no	no	no	no	no	no	no	no	no	no	yes	no	no	no	yes	no	no	no	no	no	no	no	yes
7480_7_65	ERR158681	ERS073083	BSAC1285	Reuter_2015	2006	NA	NA	United Kingdom	-	52.3555	-1.1743	-	-	-	MRSA	IVh	no	no	22	no	t379	no	no	no	no	no	no	no	no	no	no	no	no	no	no	no	yes	no	no	no	no	no	no	no	no	no	no	no	yes
7480_7_66	ERR158682	ERS073084	BSAC1286	Reuter_2015	2006	NA	NA	United Kingdom	-	52.3555	-1.1743	-	-	-	MRSA	IVh	no	no	22	no	t515	no	no	no	no	no	no	no	no	no	no	no	no	no	no	no	yes	no	no	no	yes	no	no	no	no	no	no	no	yes
7480_7_67	ERR158683	ERS073797	BSAC1289	Reuter_2015	2006	NA	NA	United Kingdom	-	52.3555	-1.1743	-	-	-	MRSA	IVh	no	no	22	no	26-23-23-13-23-31-29-17-31-29-17-25-xx-17-25-17-25-16-28	no	no	no	no	no	no	no	no	no	no	no	no	no	no	no	yes	no	no	no	yes	no	no	no	no	no	no	no	yes
7480_7_69	ERR158685	ERS073087	BSAC1291	Reuter_2015	2006	NA	NA	United Kingdom	-	52.3555	-1.1743	-	-	-	MRSA	IVh	no	no	22	no	t379	no	no	no	no	no	no	no	no	no	no	no	no	no	no	no	yes	no	no	no	yes	no	no	no	no	no	no	no	yes
7480_7_7	ERR158623	ERS073321	BSAC1123	Reuter_2015	2005	NA	NA	United Kingdom	-	52.3555	-1.1743	-	-	-	MRSA	IVh	no	no	22	no	t379	no	no	no	no	no	no	no	no	no	no	no	no	no	no	no	yes	no	no	no	yes	no	no	no	no	no	no	no	yes
7480_7_70	ERR158686	ERS073342	BSAC1293	Reuter_2015	2006	NA	NA	United Kingdom	-	52.3555	-1.1743	-	-	-	MRSA	IVh	no	no	22	no	t379	no	no	no	no	no	no	no	no	no	no	no	no	no	no	no	yes	no	no	no	yes	no	no	no	no	no	no	no	yes
7480_7_71	ERR158687	ERS073089	BSAC1295	Reuter_2015	2006	NA	NA	United Kingdom	-	52.3555	-1.1743	-	-	-	MRSA	IVh	no	no	22	no	t379	no	no	no	no	no	no	no	no	no	no	no	no	no	no	no	yes	no	no	no	yes	no	no	no	no	no	no	no	yes
7480_7_72	ERR158688	ERS073090	BSAC1296	Reuter_2015	2006	NA	NA	United Kingdom	-	52.3555	-1.1743	-	-	-	MRSA	IVa	no	no	22	no	t032	no	no	no	no	no	no	no	no	no	no	no	no	no	no	no	yes	no	no	no	yes	no	no	no	no	no	no	no	yes
7480_7_73	ERR158689	ERS073343	BSAC1299	Reuter_2015	2006	NA	NA	United Kingdom	-	52.3555	-1.1743	-	-	-	MRSA	IVa	no	no	22	no	t1214	no	no	no	no	no	no	no	no	no	no	no	no	no	no	no	yes	no	no	no	yes	no	no	no	no	no	no	no	yes
7480_7_74	ERR158690	ERS073092	BSAC1300	Reuter_2015	2006	NA	NA	United Kingdom	-	52.3555	-1.1743	-	-	-	MRSA	IVh	no	no	22	no	26-23-23-20-13-23-31-29-17-xx-29-17-25-17-16-28	no	no	no	no	no	no	no	no	no	no	no	no	no	no	no	yes	no	no	no	yes	no	no	no	no	no	no	no	yes
7480_7_76	ERR158692	ERS073949	BSAC1308	Reuter_2015	2006	NA	NA	United Kingdom	-	52.3555	-1.1743	-	-	-	MRSA	IVh	no	no	22	no	t3612	no	no	no	no	no	no	no	no	no	no	no	no	no	no	no	yes	no	no	no	yes	no	no	no	no	no	no	no	yes
7480_7_79	ERR158695	ERS073345	BSAC1312	Reuter_2015	2006	NA	NA	United Kingdom	-	52.3555	-1.1743	-	-	-	MRSA	IVh	no	no	22	no	t2860	no	no	no	no	no	no	no	no	no	no	no	no	no	no	no	yes	no	no	no	yes	no	no	no	no	no	no	no	yes
7480_7_8	ERR158624	ERS073026	BSAC1127	Reuter_2015	2005	NA	NA	United Kingdom	-	52.3555	-1.1743	-	-	-	MRSA	IVh	no	no	22	no	t379	no	no	no	no	no	no	no	no	no	no	no	no	no	no	no	yes	no	no	no	yes	no	no	no	no	no	no	no	yes
7480_7_81	ERR158697	ERS073099	BSAC1317	Reuter_2015	2006	NA	NA	United Kingdom	-	52.3555	-1.1743	-	-	-	MRSA	IVh	no	no	22	no	26-23-29-17-31-29-17-25-xx-17-25-17-25-16-28	no	no	no	no	no	no	no	no	no	no	no	no	no	no	no	yes	no	no	no	yes	no	no	no	no	no	no	no	yes
7480_7_82	ERR158698	ERS073101	BSAC1320	Reuter_2015	2006	NA	NA	United Kingdom	-	52.3555	-1.1743	-	-	-	MRSA	IVh	no	no	22	no	t379	no	no	no	no	no	no	no	no	no	no	no	no	no	no	no	no	no	no	no	yes	no	no	no	no	no	no	no	yes
7480_7_83	ERR158699	ERS073102	BSAC1321	Reuter_2015	2006	NA	NA	United Kingdom	-	52.3555	-1.1743	-	-	-	MRSA	IVh	no	no	22	no	t1378	no	no	no	no	no	no	no	no	no	no	no	no	no	no	no	yes	no	no	no	yes	no	no	no	no	no	no	no	yes
7480_7_84	ERR158700	ERS073799	BSAC1322	Reuter_2015	2006	NA	NA	United Kingdom	-	52.3555	-1.1743	-	-	-	MRSA	IVh	no	no	22	no	t15806	no	no	no	no	no	no	no	no	no	no	no	no	no	no	no	yes	no	no	no	yes	no	no	no	no	no	no	no	yes
7480_7_85	ERR158701	ERS073104	BSAC1323	Reuter_2015	2006	NA	NA	United Kingdom	-	52.3555	-1.1743	-	-	-	MRSA	IVh	no	no	22	no	t032	no	no	no	no	no	no	no	no	no	no	no	no	no	no	no	yes	no	no	no	yes	no	no	no	no	no	no	no	yes
7480_7_86	ERR158702	ERS073105	BSAC1326	Reuter_2015	2006	NA	NA	United Kingdom	-	52.3555	-1.1743	-	-	-	MRSA	IVh	no	no	22	no	26-23-13-23-31-29-17-31-29-17-25-xx-17-25-16-28	no	no	no	no	no	no	no	no	no	no	no	no	no	no	no	yes	no	no	no	yes	no	no	no	no	no	no	no	yes
7480_7_88	ERR158704	ERS073108	BSAC1334	Reuter_2015	2006	NA	NA	United Kingdom	-	52.3555	-1.1743	-	-	-	MRSA	IVh	no	no	22	no	t032	no	no	no	no	no	no	no	no	no	no	no	no	no	no	no	yes	no	no	no	yes	no	no	no	no	no	no	no	yes
7480_7_9	ERR158625	ERS073027	BSAC1134	Reuter_2015	2005	NA	NA	United Kingdom	-	52.3555	-1.1743	-	-	-	MRSA	IVh	no	no	22	no	t379	no	no	no	no	no	no	no	no	no	no	no	no	no	no	no	yes	no	no	no	yes	no	no	no	no	no	no	no	yes
7480_7_90	ERR158706	ERS073110	BSAC1336	Reuter_2015	2006	NA	NA	United Kingdom	-	52.3555	-1.1743	-	-	-	MRSA	IVh	no	no	22	no	t032	no	no	no	no	no	no	no	no	no	no	no	no	no	no	no	yes	no	no	no	yes	no	no	no	no	no	no	no	yes
7480_7_91	ERR158707	ERS073111	BSAC1346	Reuter_2015	2006	NA	NA	United Kingdom	-	52.3555	-1.1743	-	-	-	MRSA	IVh	no	no	22	no	t3350	no	no	no	no	no	no	no	no	no	no	no	no	no	no	no	no	no	no	no	yes	no	no	no	no	no	no	no	yes
7480_7_92	ERR158708	ERS073800	BSAC1352	Reuter_2015	2006	NA	NA	United Kingdom	-	52.3555	-1.1743	-	-	-	MRSA	IVh	no	no	22	no	26-23-23-13-23-31-29-17-xx-29-17-31-29-17-25-17-25-16-28	no	no	no	no	no	no	no	no	no	no	no	no	no	no	no	yes	no	no	no	yes	no	no	no	no	no	no	no	yes
7480_7_93	ERR158709	ERS073113	BSAC1354	Reuter_2015	2006	NA	NA	United Kingdom	-	52.3555	-1.1743	-	-	-	MRSA	IVh	no	no	22	no	t379	no	no	no	no	no	no	no	no	no	no	no	no	no	no	no	yes	no	no	no	yes	no	no	no	no	no	no	no	yes
7480_7_94	ERR158710	ERS073114	BSAC1357	Reuter_2015	2006	NA	NA	United Kingdom	-	52.3555	-1.1743	-	-	-	MRSA	IVh	no	no	22	no	26-23-23-13-23-31-29-17-31-29-17-xx-17-25-17-25-16-28	no	no	no	no	no	no	no	no	no	no	no	no	no	no	no	yes	no	no	no	yes	no	no	no	no	no	no	no	yes
7480_8_1	ERR158713	ERS073514	BSAC2187	Reuter_2015	2008	NA	NA	United Kingdom	-	52.3555	-1.1743	-	-	-	MRSA	IVh	no	no	22	no	t1829	no	no	no	no	no	no	no	no	no	no	no	no	no	no	no	no	no	no	no	yes	no	no	no	no	no	no	no	yes
7480_8_10	ERR158722	ERS073969	BSAC2201	Reuter_2015	2008	NA	NA	United Kingdom	-	52.3555	-1.1743	-	-	-	MRSA	IVh	no	no	22	no	26-23-20-13-23-31-29-17-31-29-17-xx-17-25-17-25-16-16-28	no	no	no	no	no	no	no	no	no	no	no	no	no	no	no	no	no	no	no	yes	no	no	no	no	no	no	no	yes
7480_8_11	ERR158723	ERS073525	BSAC2203	Reuter_2015	2008	NA	NA	United Kingdom	-	52.3555	-1.1743	-	-	-	MRSA	IVh	no	no	22	no	t3612	no	no	no	no	no	no	no	no	no	no	no	no	no	no	no	yes	no	no	no	yes	no	no	no	no	no	no	no	yes
7480_8_12	ERR158724	ERS073526	BSAC2205	Reuter_2015	2008	NA	NA	United Kingdom	-	52.3555	-1.1743	-	-	-	MRSA	IVh	no	no	22	no	26-23-23-13-23-31-29-31-xx-29-31-29-17-25-17-25-16-28	no	no	no	no	no	no	no	no	no	no	no	no	no	no	no	yes	no	no	no	yes	no	no	no	no	no	no	no	yes
7480_8_13	ERR158725	ERS073859	BSAC2206	Reuter_2015	2008	NA	NA	United Kingdom	-	52.3555	-1.1743	-	-	-	MRSA	IVh	no	no	22	no	t3612	no	no	no	no	no	no	no	no	no	no	no	no	no	no	no	yes	no	no	no	yes	no	no	no	no	no	no	no	yes
7480_8_14	ERR158726	ERS073528	BSAC2208	Reuter_2015	2008	NA	NA	United Kingdom	-	52.3555	-1.1743	-	-	-	MRSA	IVh	no	no	22	no	t3612	no	no	no	no	no	no	no	no	no	no	no	no	no	no	no	yes	no	no	no	yes	no	no	no	no	no	no	no	yes
7480_8_16	ERR158728	ERS073860	BSAC2215	Reuter_2015	2008	NA	NA	United Kingdom	-	52.3555	-1.1743	-	-	-	MRSA	IVh	no	no	22	no	26-23-23-13-23-31-29-17-25-xx-17-25-17-25-16-28	no	no	no	no	no	no	no	no	no	no	no	no	no	no	no	yes	no	no	no	yes	no	no	no	no	no	no	no	yes
7480_8_17	ERR158729	ERS073531	BSAC2218	Reuter_2015	2008	NA	NA	United Kingdom	-	52.3555	-1.1743	-	-	-	MRSA	IVh	no	no	22	no	26-23-13-23-31-29-17-31-29-17-25-xx-17-25-17-25-16-28	no	no	no	no	no	no	no	no	no	no	no	no	no	no	no	yes	no	no	no	yes	no	no	no	no	no	no	no	yes
7480_8_18	ERR158730	ERS073532	BSAC2224	Reuter_2015	2008	NA	NA	United Kingdom	-	52.3555	-1.1743	-	-	-	MRSA	IVh	no	no	22	no	t379	no	no	no	no	no	no	no	no	no	no	no	no	no	no	no	yes	no	no	no	yes	no	no	no	no	no	no	no	yes
7480_8_19	ERR158731	ERS073970	BSAC2227	Reuter_2015	2008	NA	NA	United Kingdom	-	52.3555	-1.1743	-	-	-	MRSA	IVh	no	no	22	no	26-23-23-13-23-31-29-17-31-29-17-xx-17-25-17-25-16-28	no	no	no	no	no	no	no	no	no	no	no	no	no	no	no	yes	no	no	no	yes	no	no	no	no	no	no	no	yes
7480_8_2	ERR158714	ERS074005	BSAC2189	Reuter_2015	2008	NA	NA	United Kingdom	-	52.3555	-1.1743	-	-	-	MRSA	IVh	no	no	22	no	t1829	no	no	no	no	no	no	no	no	no	no	no	no	no	no	no	yes	no	no	no	yes	no	no	no	no	no	no	no	yes
7480_8_20	ERR158732	ERS073534	BSAC2230	Reuter_2015	2008	NA	NA	United Kingdom	-	52.3555	-1.1743	-	-	-	MRSA	IVh	no	no	22	no	26-23-23-13-23-31-29-17-xx-29-17-25-17-25-16-28	no	no	no	no	no	no	no	no	no	no	no	no	no	no	no	yes	no	no	no	yes	no	no	no	no	no	no	no	yes
7480_8_22	ERR158734	ERS073862	BSAC2246	Reuter_2015	2008	NA	NA	United Kingdom	-	52.3555	-1.1743	-	-	-	MRSA	IVh	no	no	22	no	26-23-23-13-23-31-29-17-25-xx-17-25-17-25-16-28	no	no	no	no	no	no	no	no	no	no	no	no	no	no	no	yes	no	no	no	yes	no	no	no	no	no	no	no	yes
7480_8_23	ERR158735	ERS073537	BSAC2251	Reuter_2015	2009	NA	NA	United Kingdom	-	52.3555	-1.1743	-	-	-	MRSA	IVh	no	no	22	no	t1559	no	no	no	no	no	no	no	no	no	no	no	no	no	no	no	yes	no	no	no	yes	no	no	no	no	no	no	no	yes
7480_8_24	ERR158736	ERS073538	BSAC2252	Reuter_2015	2009	NA	NA	United Kingdom	-	52.3555	-1.1743	-	-	-	MRSA	IVh	no	no	22	no	t379	no	no	no	no	no	no	no	no	no	no	no	no	no	no	no	yes	no	no	no	yes	no	no	no	no	no	no	no	yes
7480_8_25	ERR158737	ERS073863	BSAC2254	Reuter_2015	2009	NA	NA	United Kingdom	-	52.3555	-1.1743	-	-	-	MRSA	IVa	no	no	22	no	t379	no	no	no	no	no	no	no	no	no	no	no	no	no	no	no	yes	no	no	no	yes	no	no	no	no	no	no	no	yes
7480_8_26	ERR158738	ERS073540	BSAC2258	Reuter_2015	2009	NA	NA	United Kingdom	-	52.3555	-1.1743	-	-	-	MRSA	IVa	no	no	22	no	t032	no	no	no	no	no	no	no	no	no	no	no	no	no	no	no	yes	no	no	no	yes	no	no	no	no	no	no	no	yes
7480_8_27	ERR158739	ERS073541	BSAC2260	Reuter_2015	2009	NA	NA	United Kingdom	-	52.3555	-1.1743	-	-	-	MRSA	IVh	no	no	22	no	t379	no	no	no	no	no	no	no	no	no	no	no	no	no	no	no	yes	no	no	no	yes	no	no	no	no	no	no	no	yes
7480_8_28	ERR158740	ERS074018	BSAC2261	Reuter_2015	2009	NA	NA	United Kingdom	-	52.3555	-1.1743	-	-	-	MRSA	IVa	no	no	22	no	t379	no	no	no	no	no	no	no	no	no	no	no	no	no	no	no	yes	no	no	no	yes	no	no	no	no	no	no	no	yes
7480_8_29	ERR158741	ERS073543	BSAC2269	Reuter_2015	2009	NA	NA	United Kingdom	-	52.3555	-1.1743	-	-	-	MRSA	IVh	no	no	22	no	t032	no	no	no	no	no	no	no	no	no	no	no	no	no	no	no	yes	no	no	no	yes	no	no	no	no	no	no	no	yes
7480_8_31	ERR158743	ERS073865	BSAC2282	Reuter_2015	2009	NA	NA	United Kingdom	-	52.3555	-1.1743	-	-	-	MRSA	IVh	no	no	22	no	t379	no	no	no	no	no	no	no	no	no	no	no	no	no	no	no	yes	no	no	no	yes	no	no	no	no	no	no	no	yes
7480_8_33	ERR158745	ERS073547	BSAC2295	Reuter_2015	2009	NA	NA	United Kingdom	-	52.3555	-1.1743	-	-	-	MRSA	IVh	no	no	22	no	t379	no	no	no	no	no	no	no	no	no	no	no	no	no	no	no	yes	no	no	no	yes	no	no	no	no	no	no	no	no
7480_8_34	ERR158746	ERS073866	BSAC2296	Reuter_2015	2009	NA	NA	United Kingdom	-	52.3555	-1.1743	-	-	-	MRSA	IVh	no	no	22	no	26-23-23-13-23-31-29-17-31-xx-17-25-17-25-16-28	no	no	no	no	no	no	no	no	no	no	no	no	no	no	no	yes	no	no	no	yes	no	no	no	no	no	no	no	yes
7480_8_36	ERR158748	ERS073550	BSAC2299	Reuter_2015	2009	NA	NA	United Kingdom	-	52.3555	-1.1743	-	-	-	MRSA	IVh	no	no	22	no	t032	no	no	no	no	no	no	no	no	no	no	no	no	no	no	no	yes	no	no	no	yes	no	no	no	no	no	no	no	yes
7480_8_37	ERR158749	ERS073972	BSAC2307	Reuter_2015	2009	NA	NA	United Kingdom	-	52.3555	-1.1743	-	-	-	MRSA	IVh	no	no	22	no	t7980	no	no	no	no	no	no	no	no	no	no	no	no	no	no	no	yes	no	no	no	yes	no	no	no	no	no	no	no	yes
7480_8_38	ERR158750	ERS073552	BSAC2313	Reuter_2015	2009	NA	NA	United Kingdom	-	52.3555	-1.1743	-	-	-	MRSA	IVh	no	no	22	no	t379	no	no	no	no	no	no	no	no	no	no	no	no	no	no	no	yes	no	no	no	yes	no	no	no	no	no	no	no	yes
7480_8_39	ERR158751	ERS073553	BSAC2315	Reuter_2015	2009	NA	NA	United Kingdom	-	52.3555	-1.1743	-	-	-	MRSA	IVh	no	no	22	no	t910	no	no	no	no	no	no	no	no	no	no	no	no	no	no	no	yes	no	no	no	yes	no	no	no	no	no	no	no	yes
7480_8_4	ERR158716	ERS073856	BSAC2194	Reuter_2015	2008	NA	NA	United Kingdom	-	52.3555	-1.1743	-	-	-	MRSA	IVh	no	no	22	no	26-23-23-13-23-31-29-17-xx-29-17-25-17-25-16-28	no	no	no	no	no	no	no	no	no	no	no	no	no	no	no	yes	no	no	no	yes	no	no	no	no	no	no	no	yes
7480_8_40	ERR158752	ERS073868	BSAC2316	Reuter_2015	2009	NA	NA	United Kingdom	-	52.3555	-1.1743	-	-	-	MRSA	IVh	no	no	22	no	t379	no	no	no	no	no	no	no	no	no	no	no	no	no	no	no	yes	no	no	no	yes	no	no	no	no	no	no	no	yes
7480_8_41	ERR158753	ERS073555	BSAC2329	Reuter_2015	2009	NA	NA	United Kingdom	-	52.3555	-1.1743	-	-	-	MRSA	IVh	no	no	22	no	t032	no	no	no	no	no	no	no	no	no	no	no	no	no	no	no	yes	no	no	no	yes	no	no	no	no	no	no	no	yes
7480_8_42	ERR158754	ERS073556	BSAC2334	Reuter_2015	2009	NA	NA	United Kingdom	-	52.3555	-1.1743	-	-	-	MRSA	IVa	no	no	22	no	t379	no	no	no	no	no	no	no	no	no	no	no	no	no	no	no	yes	no	no	no	yes	no	no	no	no	no	no	no	yes
7480_8_43	ERR158755	ERS073869	BSAC2343	Reuter_2015	2009	NA	NA	United Kingdom	-	52.3555	-1.1743	-	-	-	MRSA	IVh	no	no	22	no	t032	no	no	no	no	no	no	no	no	no	no	no	no	no	no	no	yes	no	no	no	yes	no	no	no	no	no	no	no	yes
7480_8_47	ERR158759	ERS073564	BSAC2380	Reuter_2015	2009	NA	NA	United Kingdom	-	52.3555	-1.1743	-	-	-	MRSA	IVh	no	no	22	no	t032	no	no	no	no	no	no	no	no	no	no	no	no	no	no	no	yes	no	no	no	yes	no	no	no	no	no	no	no	yes
7480_8_48	ERR158760	ERS073565	BSAC2388	Reuter_2015	2009	NA	NA	United Kingdom	-	52.3555	-1.1743	-	-	-	MRSA	IVh	no	no	22	no	t2237	no	no	no	no	no	no	no	no	no	no	no	no	no	no	no	yes	no	no	no	yes	no	no	no	no	no	no	no	yes
7480_8_49	ERR158761	ERS073872	BSAC2393	Reuter_2015	2009	NA	NA	United Kingdom	-	52.3555	-1.1743	-	-	-	MRSA	IVh	no	no	22	no	26-23-23-13-23-31-29-17-xx-29-17-31-29-17-25-17-25-16-28	no	no	no	no	no	no	no	no	no	no	no	no	no	no	no	yes	no	no	no	yes	no	no	no	no	no	no	no	yes
7480_8_5	ERR158717	ERS073519	BSAC2195	Reuter_2015	2008	NA	NA	United Kingdom	-	52.3555	-1.1743	-	-	-	MRSA	IVh	no	no	22	no	t379	no	no	no	no	no	no	no	no	no	no	no	no	no	no	no	yes	no	no	no	yes	no	no	no	no	no	no	no	yes
7480_8_50	ERR158762	ERS073567	BSAC2396	Reuter_2015	2009	NA	NA	United Kingdom	-	52.3555	-1.1743	-	-	-	MRSA	IVh	no	no	22	no	07-23-23-13-23-31-29-17-xx-29-17-31-29-17-25-16-28	no	no	no	no	no	no	no	no	no	no	no	no	no	no	no	yes	no	no	no	yes	no	no	no	no	no	no	no	yes
7480_8_52	ERR158764	ERS074007	BSAC2402	Reuter_2015	2009	NA	NA	United Kingdom	-	52.3555	-1.1743	-	-	-	MRSA	IVh	no	no	22	no	t790	no	no	no	no	no	no	no	no	no	no	no	no	no	no	no	yes	no	no	no	yes	no	no	no	no	no	no	no	yes
7480_8_53	ERR158765	ERS073570	BSAC2406	Reuter_2015	2009	NA	NA	United Kingdom	-	52.3555	-1.1743	-	-	-	MRSA	IVh	no	no	22	no	26-23-23-13-23-31-29-17-31-29-17-xx-17-25-16-28	no	no	no	no	no	no	no	no	no	no	no	no	no	no	no	no	no	no	no	yes	no	no	no	no	no	no	no	yes
7480_8_54	ERR158766	ERS073571	BSAC2408	Reuter_2015	2009	NA	NA	United Kingdom	-	52.3555	-1.1743	-	-	-	MRSA	IVh	no	no	22	no	26-23-23-13-23-31-29-17-xx-31-29-17-25-17-25-16-28	no	no	no	no	no	no	no	no	no	no	no	no	no	no	no	yes	no	no	no	yes	no	no	no	no	no	no	no	yes
7480_8_55	ERR158767	ERS073874	BSAC2411	Reuter_2015	2009	NA	NA	United Kingdom	-	52.3555	-1.1743	-	-	-	MRSA	IVh	no	no	22	no	t379	no	no	no	no	no	no	no	no	no	no	no	no	no	no	no	yes	no	no	no	yes	no	no	no	no	no	no	no	yes
7480_8_56	ERR158768	ERS073573	BSAC2412	Reuter_2015	2009	NA	NA	United Kingdom	-	52.3555	-1.1743	-	-	-	MRSA	IVh	no	no	22	no	26-23-23-13-23-31-29-17-25-xx-17-25-17-25-16-28	no	no	no	no	no	no	no	no	no	no	no	no	no	no	no	yes	no	no	no	yes	no	no	no	no	no	no	no	yes
7480_8_57	ERR158769	ERS073574	BSAC2414	Reuter_2015	2009	NA	NA	United Kingdom	-	52.3555	-1.1743	-	-	-	MRSA	IVh	no	no	22	no	t032	no	no	no	no	no	no	no	no	no	no	no	no	no	no	no	yes	no	no	no	yes	no	no	no	no	no	no	no	yes
7480_8_58	ERR158770	ERS073875	BSAC2419	Reuter_2015	2009	NA	NA	United Kingdom	-	52.3555	-1.1743	-	-	-	MRSA	IVh	no	no	22	no	t379	no	no	no	no	no	no	no	no	no	no	no	no	no	no	no	yes	no	no	no	yes	no	no	no	no	no	no	no	yes
7480_8_59	ERR158771	ERS073576	BSAC2420	Reuter_2015	2009	NA	NA	United Kingdom	-	52.3555	-1.1743	-	-	-	MRSA	IVh	no	no	22	no	t379	no	no	no	no	no	no	no	no	no	no	no	no	no	no	no	yes	no	no	no	yes	no	no	no	no	no	no	no	yes
7480_8_6	ERR158718	ERS073520	BSAC2196	Reuter_2015	2008	NA	NA	United Kingdom	-	52.3555	-1.1743	-	-	-	MRSA	IVh	no	no	22	no	t3612	no	no	no	no	no	no	no	no	no	no	no	no	no	no	no	yes	no	no	no	yes	no	no	no	no	no	no	no	yes
7480_8_60	ERR158772	ERS073577	BSAC2424	Reuter_2015	2009	NA	NA	United Kingdom	-	52.3555	-1.1743	-	-	-	MRSA	IVh	no	no	22	no	26-23-23-13-23-31-29-17-xx-17-25-17-25-16-28	no	no	no	no	no	no	no	no	no	no	no	no	no	no	no	yes	no	no	no	yes	no	no	no	no	no	no	no	yes
7480_8_61	ERR158773	ERS073975	BSAC2427	Reuter_2015	2009	NA	NA	United Kingdom	-	52.3555	-1.1743	-	-	-	MRSA	IVh	no	no	22	no	t2860	no	no	no	no	no	no	no	no	no	no	no	no	no	no	no	yes	no	no	no	yes	no	no	no	no	no	no	no	yes
7480_8_62	ERR158774	ERS073579	BSAC2431	Reuter_2015	2009	NA	NA	United Kingdom	-	52.3555	-1.1743	-	-	-	MRSA	IVh	no	no	22	no	t379	no	no	no	no	no	no	no	no	no	no	no	no	no	no	no	yes	no	no	no	yes	no	no	no	no	no	no	no	yes
7480_8_64	ERR158776	ERS073877	BSAC2443	Reuter_2015	2009	NA	NA	United Kingdom	-	52.3555	-1.1743	-	-	-	MRSA	IVh	no	no	22	no	26-23-23-13-23-31-29-17-31-xx-17-25-17-25-16-28	no	no	no	no	no	no	no	no	no	no	no	no	no	no	no	yes	no	no	no	yes	no	no	no	no	no	no	no	yes
7480_8_66	ERR158778	ERS073583	BSAC2451	Reuter_2015	2009	NA	NA	United Kingdom	-	52.3555	-1.1743	-	-	-	MRSA	IVh	no	no	22	no	t379	no	no	no	no	no	no	no	no	no	no	no	no	no	no	no	yes	no	no	no	yes	no	no	no	no	no	no	no	yes
7480_8_67	ERR158779	ERS073878	BSAC2456	Reuter_2015	2009	NA	NA	United Kingdom	-	52.3555	-1.1743	-	-	-	MRSA	IVh	no	no	22	no	t379	no	no	no	no	no	no	no	no	no	no	no	no	no	no	no	no	no	no	no	yes	no	no	no	no	no	no	no	yes
7480_8_68	ERR158780	ERS073585	BSAC2457	Reuter_2015	2009	NA	NA	United Kingdom	-	52.3555	-1.1743	-	-	-	MRSA	IVh	no	no	22	no	t032	no	no	no	no	no	no	no	no	no	no	no	no	no	no	no	yes	no	no	no	yes	no	no	no	no	no	no	no	yes
7480_8_69	ERR158781	ERS073586	BSAC2465	Reuter_2015	2009	NA	NA	United Kingdom	-	52.3555	-1.1743	-	-	-	MRSA	IVa	yes	no	22	no	t223	no	no	no	no	no	no	no	no	no	no	no	no	no	no	no	yes	no	no	no	yes	no	no	no	no	no	no	no	yes
7480_8_7	ERR158719	ERS073857	BSAC2197	Reuter_2015	2008	NA	NA	United Kingdom	-	52.3555	-1.1743	-	-	-	MRSA	IVh	no	no	22	no	t3612	no	no	no	no	no	no	no	no	no	no	no	no	no	no	no	yes	no	no	no	yes	no	no	no	no	no	no	no	yes
7480_8_70	ERR158782	ERS073976	BSAC2467	Reuter_2015	2009	NA	NA	United Kingdom	-	52.3555	-1.1743	-	-	-	MRSA	IVh	no	no	22	no	26-23-23-13-23-31-29-17-xx-29-17-31-29-17-25-17-25-16-28	no	no	no	no	no	no	no	no	no	no	no	no	no	no	no	yes	no	no	no	yes	no	no	no	no	no	no	no	yes
7480_8_71	ERR158783	ERS073588	BSAC2468	Reuter_2015	2009	NA	NA	United Kingdom	-	52.3555	-1.1743	-	-	-	MRSA	IVh	no	no	22	no	t379	no	no	no	no	no	no	no	no	no	no	no	no	no	no	no	yes	no	no	no	yes	no	no	no	no	no	no	no	yes
7480_8_72	ERR158784	ERS073589	BSAC2471	Reuter_2015	2009	NA	NA	United Kingdom	-	52.3555	-1.1743	-	-	-	MRSA	Ia	no	no	22	no	t379	no	no	no	no	no	no	no	no	no	no	no	no	no	no	no	yes	no	no	no	yes	no	no	no	no	no	no	no	yes
7480_8_73	ERR158785	ERS073880	BSAC2474	Reuter_2015	2009	NA	NA	United Kingdom	-	52.3555	-1.1743	-	-	-	MRSA	IVh	no	no	22	no	t379	no	no	no	no	no	no	no	no	no	no	no	no	no	no	no	yes	no	no	no	yes	no	no	no	no	no	no	no	yes
7480_8_74	ERR158786	ERS073591	BSAC2476	Reuter_2015	2009	NA	NA	United Kingdom	-	52.3555	-1.1743	-	-	-	MRSA	IVh	no	no	22	no	t379	no	no	no	no	no	no	no	no	no	no	no	no	no	no	no	yes	no	no	no	yes	no	no	no	no	no	no	no	yes
7480_8_75	ERR158787	ERS073592	BSAC2477	Reuter_2015	2009	NA	NA	United Kingdom	-	52.3555	-1.1743	-	-	-	MRSA	IVh	no	no	22	no	t032	no	no	no	no	no	no	no	no	no	no	no	no	no	no	no	yes	no	no	no	yes	no	no	no	no	no	no	no	yes
7480_8_76	ERR158788	ERS073881	BSAC2481	Reuter_2015	2009	NA	NA	United Kingdom	-	52.3555	-1.1743	-	-	-	MRSA	IVh	no	no	22	no	t4203	no	no	no	no	no	no	no	no	no	no	no	no	no	no	no	no	no	no	no	yes	no	no	no	no	no	no	no	yes
7480_8_77	ERR158789	ERS073594	BSAC2484	Reuter_2015	2009	NA	NA	United Kingdom	-	52.3555	-1.1743	-	-	-	MRSA	IVh	yes	no	22	no	t032	no	no	no	no	no	no	no	no	no	no	no	no	no	no	no	yes	no	no	no	yes	no	no	no	no	no	no	no	yes
7480_8_78	ERR158790	ERS073595	BSAC2491	Reuter_2015	2009	NA	NA	United Kingdom	-	52.3555	-1.1743	-	-	-	MRSA	IVh	no	no	22	no	26-23-23-13-23-31-29-17-31-29-17-25-xx-17-25-17-25-16-28	no	no	no	no	no	no	no	no	no	no	no	no	no	no	no	yes	no	no	no	yes	no	no	no	no	no	no	no	yes
7480_8_79	ERR158791	ERS074008	BSAC2492	Reuter_2015	2009	NA	NA	United Kingdom	-	52.3555	-1.1743	-	-	-	MRSA	IVh	no	no	22	no	t379	no	no	no	no	no	no	no	no	no	no	no	no	no	no	no	yes	no	no	no	yes	no	no	no	no	no	no	no	yes
7480_8_8	ERR158720	ERS073522	BSAC2198	Reuter_2015	2008	NA	NA	United Kingdom	-	52.3555	-1.1743	-	-	-	MRSA	IVh	no	no	22	no	t3612	no	no	no	no	no	no	no	no	no	no	no	no	no	no	no	yes	no	no	no	yes	no	no	no	no	no	no	no	yes
7480_8_80	ERR158792	ERS073597	BSAC2493	Reuter_2015	2009	NA	NA	United Kingdom	-	52.3555	-1.1743	-	-	-	MRSA	IVh	no	no	22	no	t032	no	no	no	no	no	no	no	no	no	no	no	no	no	no	no	yes	no	no	no	yes	no	no	no	no	no	no	no	yes
7480_8_81	ERR158793	ERS073598	BSAC2494	Reuter_2015	2009	NA	NA	United Kingdom	-	52.3555	-1.1743	-	-	-	MRSA	IVh	no	no	22	no	26-23-23-13-23-31-29-17-25-xx-17-25-17-25-16-75-28	no	no	no	no	no	no	no	no	no	no	no	no	no	no	no	yes	no	no	no	yes	no	no	no	no	no	no	no	yes
7480_8_82	ERR158794	ERS073883	BSAC2506	Reuter_2015	2009	NA	NA	United Kingdom	-	52.3555	-1.1743	-	-	-	MRSA	IVh	no	no	22	no	t910	no	no	no	no	no	no	no	no	no	no	no	no	no	no	no	yes	no	no	no	yes	no	no	no	no	no	no	no	yes
7480_8_83	ERR158795	ERS073600	BSAC2515	Reuter_2015	2009	NA	NA	United Kingdom	-	52.3555	-1.1743	-	-	-	MRSA	IVh	no	no	22	no	26-23-23-13-23-31-29-17-25-xx-17-25-17-25-16-28	no	no	no	no	no	no	no	no	no	no	no	no	no	no	no	yes	no	no	no	yes	no	no	no	no	no	no	no	yes
7480_8_84	ERR158796	ERS073601	BSAC2523	Reuter_2015	2009	NA	NA	United Kingdom	-	52.3555	-1.1743	-	-	-	MRSA	IVh	no	no	22	no	26-23-23-13-23-31-29-17-xx-29-17-25-17-25-16-28	no	no	no	no	no	no	no	no	no	no	no	no	no	no	no	yes	no	no	no	yes	no	no	no	no	no	no	no	yes
7480_8_85	ERR158797	ERS073884	BSAC2527	Reuter_2015	2009	NA	NA	United Kingdom	-	52.3555	-1.1743	-	-	-	MRSA	IVh	no	no	22	no	26-23-23-13-23-31-29-17-31-xx-17-25-17-25-16-28	no	no	no	no	no	no	no	no	no	no	no	no	no	no	no	yes	no	no	no	yes	no	no	no	no	no	no	no	yes
7480_8_86	ERR158798	ERS073603	BSAC2530	Reuter_2015	2009	NA	NA	United Kingdom	-	52.3555	-1.1743	-	-	-	MRSA	IVh	no	no	22	no	t379	no	no	no	no	no	no	no	no	no	no	no	no	no	no	no	yes	no	no	no	yes	no	no	no	no	no	no	no	yes
7480_8_87	ERR158799	ERS073604	BSAC2533	Reuter_2015	2009	NA	NA	United Kingdom	-	52.3555	-1.1743	-	-	-	MRSA	IVh	no	no	22	no	26-23-23-13-23-31-xx-23-31-29-17-31-29-17-25-16-28	no	no	no	no	no	no	no	no	no	no	no	no	no	no	no	yes	no	no	no	yes	no	no	no	no	no	no	no	yes
7480_8_89	ERR158801	ERS073606	BSAC2540	Reuter_2015	2009	NA	NA	United Kingdom	-	52.3555	-1.1743	-	-	-	MRSA	IVh	no	no	22	no	26-23-23-13-16-31-23-23-xx-17-25-17-25-16-28	no	no	no	no	no	no	no	no	no	no	no	no	no	no	no	no	no	no	no	yes	no	no	no	no	no	no	no	yes
7480_8_9	ERR158721	ERS073523	BSAC2200	Reuter_2015	2008	NA	NA	United Kingdom	-	52.3555	-1.1743	-	-	-	MRSA	IVh	no	no	22	no	t379	no	no	no	no	no	no	no	no	no	no	no	no	no	no	no	yes	no	no	no	yes	no	no	no	no	no	no	no	yes
7480_8_91	ERR158803	ERS073886	BSAC2548	Reuter_2015	2009	NA	NA	United Kingdom	-	52.3555	-1.1743	-	-	-	MRSA	IVh	no	no	22	no	26-23-23-13-23-31-23-23-13-23-31-xx-31-29-17-31-29-17-25-16-28	no	no	no	no	no	no	no	no	no	no	no	no	no	no	no	yes	no	no	no	yes	no	no	no	no	no	no	no	yes
7480_8_92	ERR158804	ERS073609	BSAC2550	Reuter_2015	2009	NA	NA	United Kingdom	-	52.3555	-1.1743	-	-	-	MRSA	IVh	no	no	22	no	26-23-23-13-23-31-29-17-31-xx-17-25-17-25-16-28	no	no	no	no	no	no	no	no	no	no	no	no	no	no	no	yes	no	no	no	yes	no	no	no	no	no	no	no	yes
7480_8_93	ERR158805	ERS073610	BSAC2566	Reuter_2015	2009	NA	NA	United Kingdom	-	52.3555	-1.1743	-	-	-	MRSA	IVh	no	no	22	no	t1041	no	no	no	no	no	no	no	no	no	no	no	no	no	no	no	yes	no	no	no	yes	no	no	no	no	no	no	no	yes
7480_8_94	ERR158806	ERS073887	BSAC2570	Reuter_2015	2009	NA	NA	United Kingdom	-	52.3555	-1.1743	-	-	-	MRSA	IVh	no	no	22	no	t379	no	no	no	no	no	no	no	no	no	no	no	no	no	no	no	yes	no	no	no	yes	no	no	no	no	no	no	no	yes
7521_5_1	ERR118330	ERS072969	BSAC977	Reuter_2015	2008	NA	NA	United Kingdom	-	52.3555	-1.1743	-	-	-	MRSA	IVh	no	no	2274	no	-	no	no	no	no	no	no	no	no	no	no	no	no	no	no	no	yes	no	no	no	yes	no	no	no	no	no	no	no	yes
7521_5_10	ERR118339	ERS072979	BSAC998	Reuter_2015	2004	NA	NA	United Kingdom	-	52.3555	-1.1743	-	-	-	MRSA	IVh	no	no	22	no	t379	no	no	no	no	no	no	no	no	no	no	no	no	no	no	no	no	no	no	no	yes	no	no	no	no	no	no	no	yes
7521_5_11	ERR118340	ERS073306	BSAC999	Reuter_2015	2004	NA	NA	United Kingdom	-	52.3555	-1.1743	-	-	-	MRSA	IVh	no	no	22	no	t1041	no	no	no	no	no	no	no	no	no	no	no	no	no	no	no	yes	no	no	no	yes	no	no	no	no	no	no	no	yes
7521_5_12	ERR118341	ERS072981	BSAC1000	Reuter_2015	2004	NA	NA	United Kingdom	-	52.3555	-1.1743	-	-	-	MRSA	IVh	no	no	22	no	t032	no	no	no	no	no	no	no	no	no	no	no	no	no	no	no	yes	no	no	no	yes	no	no	no	no	no	no	no	yes
7521_5_13	ERR118342	ERS072982	BSAC1002	Reuter_2015	2005	NA	NA	United Kingdom	-	52.3555	-1.1743	-	-	-	MRSA	IVh	no	no	22	no	t910	no	no	no	no	no	no	no	no	no	no	no	no	no	no	no	yes	no	no	no	yes	no	no	no	no	no	no	no	yes
7521_5_14	ERR118343	ERS073307	BSAC1003	Reuter_2015	2005	NA	NA	United Kingdom	-	52.3555	-1.1743	-	-	-	MRSA	IVh	no	no	22	no	t379	no	no	no	no	no	no	no	no	no	no	no	no	no	no	no	yes	no	no	no	yes	no	no	no	no	no	no	no	yes
7521_5_15	ERR118344	ERS072984	BSAC1004	Reuter_2015	2005	NA	NA	United Kingdom	-	52.3555	-1.1743	-	-	-	MRSA	IVh	no	no	22	no	t379	no	no	no	no	no	no	no	no	no	no	no	no	no	no	no	yes	no	no	no	yes	no	no	no	no	no	no	no	yes
7521_5_16	ERR118345	ERS072985	BSAC1009	Reuter_2015	2005	NA	NA	United Kingdom	-	52.3555	-1.1743	-	-	-	MRSA	IVh	no	no	22	no	t379	no	no	no	no	no	no	no	no	no	no	no	no	no	no	no	yes	no	no	no	yes	no	no	no	no	no	no	no	yes
7521_5_19	ERR118348	ERS073309	BSAC1014	Reuter_2015	2005	NA	NA	United Kingdom	-	52.3555	-1.1743	-	-	-	MRSA	IVh	no	no	22	no	t379	no	no	no	no	no	no	no	no	no	no	no	no	no	no	no	yes	no	no	no	yes	no	no	no	no	no	no	no	yes
7521_5_20	ERR118349	ERS072990	BSAC1015	Reuter_2015	2005	NA	NA	United Kingdom	-	52.3555	-1.1743	-	-	-	MRSA	IVh	no	no	22	no	t032	no	no	no	no	no	no	no	no	no	no	no	no	no	no	no	yes	no	no	no	yes	no	no	no	no	no	no	no	yes
7521_5_21	ERR118350	ERS072991	BSAC1016	Reuter_2015	2005	NA	NA	United Kingdom	-	52.3555	-1.1743	-	-	-	MRSA	IVh	no	no	22	no	t032	no	no	no	no	no	no	no	no	no	no	no	no	no	no	no	yes	no	no	no	yes	no	no	no	no	no	no	no	yes
7521_5_22	ERR118351	ERS073310	BSAC1021	Reuter_2015	2005	NA	NA	United Kingdom	-	52.3555	-1.1743	-	-	-	MRSA	IVh	no	no	22	no	t379	no	no	no	no	no	no	no	no	no	no	no	no	no	no	no	yes	no	no	no	yes	no	no	no	no	no	no	no	yes
7521_5_23	ERR118352	ERS072993	BSAC1023	Reuter_2015	2005	NA	NA	United Kingdom	-	52.3555	-1.1743	-	-	-	MRSA	IVh	no	no	22	no	t032	no	no	no	no	no	no	no	no	no	no	no	no	no	no	no	yes	no	no	no	yes	no	no	no	no	no	no	no	yes
7521_5_24	ERR118353	ERS072994	BSAC1024	Reuter_2015	2005	NA	NA	United Kingdom	-	52.3555	-1.1743	-	-	-	MRSA	IVh	no	no	22	no	26-23-23-13-23-31-29-17-31-xx-17-25-17-25-16-28	no	no	no	no	no	no	no	no	no	no	no	no	no	no	no	yes	no	no	no	yes	no	no	no	no	no	no	no	yes
7521_5_25	ERR118354	ERS073787	BSAC1025	Reuter_2015	2005	NA	NA	United Kingdom	-	52.3555	-1.1743	-	-	-	MRSA	IVh	no	no	22	no	t379	no	no	no	no	no	no	no	no	no	no	no	no	no	no	no	no	no	no	no	yes	no	no	no	no	no	no	no	yes
7521_5_28	ERR118357	ERS073312	BSAC1039	Reuter_2015	2005	NA	NA	United Kingdom	-	52.3555	-1.1743	-	-	-	MRSA	IVh	no	no	22	no	26-23-13-23-31-29-17-31-29-17-25-xx-17-25-17-25-16-28	no	no	no	no	no	no	no	no	no	no	no	no	no	no	no	yes	no	no	no	yes	no	no	no	no	no	no	no	yes
7521_5_29	ERR118358	ERS072999	BSAC1044	Reuter_2015	2005	NA	NA	United Kingdom	-	52.3555	-1.1743	-	-	-	MRSA	IVa	no	no	22	no	26-23-23-13-23-31-29-17-31-29-17-25-xx-17-25-17-25-16-28	no	no	no	no	no	no	no	no	no	no	no	no	no	no	no	yes	no	no	no	yes	no	no	no	no	no	no	no	yes
7521_5_3	ERR118332	ERS073303	BSAC983	Reuter_2015	2004	NA	NA	United Kingdom	-	52.3555	-1.1743	-	-	-	MRSA	IVh	no	no	22	no	t379	no	no	no	no	no	no	no	no	no	no	no	no	no	no	no	yes	no	no	no	yes	no	no	no	no	no	no	no	yes
7521_5_30	ERR118359	ERS073000	BSAC1045	Reuter_2015	2005	NA	NA	United Kingdom	-	52.3555	-1.1743	-	-	-	MRSA	IVh	no	no	22	no	t885	no	no	no	no	no	no	no	no	no	no	no	no	no	no	no	yes	no	no	no	yes	no	no	no	no	no	no	no	yes
7521_5_32	ERR118361	ERS073002	BSAC1059	Reuter_2015	2005	NA	NA	United Kingdom	-	52.3555	-1.1743	-	-	-	MRSA	IVh	no	no	22	no	t379	no	no	no	no	no	no	no	no	no	no	no	no	no	no	no	yes	no	no	no	yes	no	no	no	no	no	no	no	yes
7521_5_33	ERR118362	ERS073003	BSAC1061	Reuter_2015	2005	NA	NA	United Kingdom	-	52.3555	-1.1743	-	-	-	MRSA	IVh	no	no	22	no	t379	no	no	no	no	no	no	no	no	no	no	no	no	no	no	no	yes	no	no	no	yes	no	no	no	no	no	no	no	yes
7521_5_35	ERR118364	ERS073006	BSAC1069	Reuter_2015	2005	NA	NA	United Kingdom	-	52.3555	-1.1743	-	-	-	MRSA	IVh	no	no	22	no	t379	no	no	no	no	no	no	no	no	no	no	no	no	no	no	no	no	no	no	no	yes	no	no	no	no	no	no	no	no
7521_5_37	ERR118366	ERS073008	BSAC1071	Reuter_2015	2005	NA	NA	United Kingdom	-	52.3555	-1.1743	-	-	-	MRSA	IVh	no	no	22	no	t379	no	no	no	no	no	no	no	no	no	no	no	no	no	no	no	yes	no	no	no	yes	no	no	no	no	no	no	no	yes
7521_5_39	ERR118368	ERS073316	BSAC1074	Reuter_2015	2005	NA	NA	United Kingdom	-	52.3555	-1.1743	-	-	-	MRSA	IVh	no	no	22	no	26-23-23-13-23-31-29-17-xx-31-29-17-31-29-17-25-17-25-16-28	no	no	no	no	no	no	no	no	no	no	no	no	no	no	no	yes	no	no	no	yes	no	no	no	no	no	no	no	yes
7521_5_4	ERR118333	ERS072972	BSAC987	Reuter_2015	2004	NA	NA	United Kingdom	-	52.3555	-1.1743	-	-	-	MRSA	IVh	no	no	22	no	t032	no	no	no	no	no	no	no	no	no	no	no	no	no	no	no	yes	no	no	no	yes	no	no	no	no	no	no	no	yes
7521_5_40	ERR118369	ERS073011	BSAC1075	Reuter_2015	2005	NA	NA	United Kingdom	-	52.3555	-1.1743	-	-	-	MRSA	IVh	no	no	22	no	t032	no	no	no	no	no	no	no	no	no	no	no	no	no	no	no	yes	no	no	no	yes	no	no	no	no	no	no	no	yes
7521_5_41	ERR118370	ERS073012	BSAC1079	Reuter_2015	2005	NA	NA	United Kingdom	-	52.3555	-1.1743	-	-	-	MRSA	IVh	no	no	22	no	t032	no	no	no	no	no	no	no	no	no	no	no	no	no	no	no	yes	no	no	no	yes	no	no	no	no	no	no	no	yes
7521_5_43	ERR118372	ERS073014	BSAC1097	Reuter_2015	2005	NA	NA	United Kingdom	-	52.3555	-1.1743	-	-	-	MRSA	IVh	no	no	22	no	26-23-23-13-23-31-29-17-25-17-17-24-25-16-28	no	no	no	no	no	no	no	no	no	no	no	no	no	no	no	no	no	no	no	yes	no	no	no	no	no	no	no	yes
7521_5_44	ERR118373	ERS073015	BSAC1105	Reuter_2015	2005	NA	NA	United Kingdom	-	52.3555	-1.1743	-	-	-	MRSA	IVh	no	no	22	no	t379	no	no	no	no	no	no	no	no	no	no	no	no	no	no	no	yes	no	no	no	yes	no	no	no	no	no	no	no	yes
7521_5_47	ERR118376	ERS073018	BSAC1111	Reuter_2015	2005	NA	NA	United Kingdom	-	52.3555	-1.1743	-	-	-	MRSA	IVh	no	no	22	no	t790	no	no	no	no	no	no	no	no	no	no	no	no	no	no	no	yes	no	no	no	yes	no	no	no	no	no	no	no	yes
7521_5_49	ERR118378	ERS073116	BSAC1360	Reuter_2015	2006	NA	NA	United Kingdom	-	52.3555	-1.1743	-	-	-	MRSA	IVh	no	no	22	no	t379	no	no	no	no	no	no	no	no	no	no	no	no	no	no	no	yes	no	no	no	yes	no	no	no	no	no	no	no	yes
7521_5_50	ERR118379	ERS073117	BSAC1362	Reuter_2015	2006	NA	NA	United Kingdom	-	52.3555	-1.1743	-	-	-	MRSA	IVh	yes	no	22	no	t379	no	no	no	no	no	no	no	no	no	no	no	no	no	no	no	yes	no	no	no	yes	no	no	no	no	no	no	no	yes
7521_5_51	ERR118380	ERS073352	BSAC1363	Reuter_2015	2006	NA	NA	United Kingdom	-	52.3555	-1.1743	-	-	-	MRSA	IVh	no	no	22	no	t379	no	no	no	no	no	no	no	no	no	no	no	no	no	no	no	yes	no	no	no	yes	no	no	no	no	no	no	no	yes
7521_5_52	ERR118381	ERS073119	BSAC1364	Reuter_2015	2006	NA	NA	United Kingdom	-	52.3555	-1.1743	-	-	-	MRSA	IVh	no	no	22	no	t032	no	no	no	no	no	no	no	no	no	no	no	no	no	no	no	yes	no	no	no	yes	no	no	no	no	no	no	no	yes
7521_5_53	ERR118382	ERS073120	BSAC1366	Reuter_2015	2006	NA	NA	United Kingdom	-	52.3555	-1.1743	-	-	-	MRSA	IVh	yes	no	22	no	t032	no	no	no	no	no	no	no	no	no	no	no	no	no	no	no	no	no	no	no	yes	no	no	no	no	no	no	no	yes
7521_5_55	ERR118384	ERS073122	BSAC1377	Reuter_2015	2006	NA	NA	United Kingdom	-	52.3555	-1.1743	-	-	-	MRSA	IVh	no	no	22	no	t670	no	no	no	no	no	no	no	no	no	no	no	no	no	no	no	yes	no	no	no	yes	no	no	no	no	no	no	no	yes
7521_5_56	ERR118385	ERS073123	BSAC1378	Reuter_2015	2006	NA	NA	United Kingdom	-	52.3555	-1.1743	-	-	-	MRSA	IVh	no	no	22	no	t790	no	no	no	no	no	no	no	no	no	no	no	no	no	no	no	no	no	no	no	yes	no	no	no	no	no	no	no	yes
7521_5_58	ERR118387	ERS073125	BSAC1380	Reuter_2015	2006	NA	NA	United Kingdom	-	52.3555	-1.1743	-	-	-	MRSA	IVh	no	no	22	no	t379	no	no	no	no	no	no	no	no	no	no	no	no	no	no	no	yes	no	no	no	yes	no	no	no	no	no	no	no	yes
7521_5_59	ERR118388	ERS073126	BSAC1383	Reuter_2015	2006	NA	NA	United Kingdom	-	52.3555	-1.1743	-	-	-	MRSA	IVh	no	no	22	no	t032	no	no	no	no	no	no	no	no	no	no	no	no	no	no	no	yes	no	no	no	yes	no	no	no	no	no	no	no	yes
7521_5_6	ERR118335	ERS073304	BSAC990	Reuter_2015	2004	NA	NA	United Kingdom	-	52.3555	-1.1743	-	-	-	MRSA	IVh	no	no	22	no	t3612	no	no	no	no	no	no	no	no	no	no	no	no	no	no	no	yes	no	no	no	yes	no	no	no	no	no	no	no	yes
7521_5_60	ERR118389	ERS073355	BSAC1386	Reuter_2015	2006	NA	NA	United Kingdom	-	52.3555	-1.1743	-	-	-	MRSA	IVh	no	no	22	no	26-23-31-29-17-31-29-17-25-xx-17-25-17-25-16-28	no	no	no	no	no	no	no	no	no	no	no	no	no	no	no	yes	no	no	no	yes	no	no	no	no	no	no	no	yes
7521_5_62	ERR118391	ERS073129	BSAC1388	Reuter_2015	2006	NA	NA	United Kingdom	-	52.3555	-1.1743	-	-	-	MRSA	IVh	no	no	22	no	26-23-23-13-23-31-29-17-xx-29-17-25-17-25-16-28	no	no	no	no	no	no	no	no	no	no	no	no	no	no	no	yes	no	no	no	yes	no	no	no	no	no	no	no	yes
7521_5_63	ERR118392	ERS073131	BSAC1395	Reuter_2015	2006	NA	NA	United Kingdom	-	52.3555	-1.1743	-	-	-	MRSA	IVh	no	no	22	no	t379	no	no	no	no	no	no	no	no	no	no	no	no	no	no	no	yes	no	no	no	yes	no	no	no	no	no	no	no	yes
7521_5_64	ERR118393	ERS073132	BSAC1396	Reuter_2015	2006	NA	NA	United Kingdom	-	52.3555	-1.1743	-	-	-	MRSA	IVh	no	no	22	no	t379	no	no	no	no	no	no	no	no	no	no	no	no	no	no	no	yes	no	no	no	yes	no	no	no	no	no	no	no	yes
7521_5_67	ERR118396	ERS073135	BSAC1401	Reuter_2015	2006	NA	NA	United Kingdom	-	52.3555	-1.1743	-	-	-	MRSA	IVc	no	yes	22	no	t005	no	no	no	no	no	no	no	no	no	no	no	no	no	no	no	yes	no	no	no	no	no	no	no	no	no	no	no	no
7521_5_68	ERR118397	ERS073358	BSAC1403	Reuter_2015	2006	NA	NA	United Kingdom	-	52.3555	-1.1743	-	-	-	MRSA	IVh	no	no	22	no	t5276	no	no	no	no	no	no	no	no	no	no	no	no	no	no	no	no	no	no	no	yes	no	no	no	no	no	no	no	yes
7521_5_69	ERR118398	ERS073137	BSAC1405	Reuter_2015	2006	NA	NA	United Kingdom	-	52.3555	-1.1743	-	-	-	MRSA	IVh	no	no	22	no	t5276	no	no	no	no	no	no	no	no	no	no	no	no	no	no	no	no	no	no	no	yes	no	no	no	no	no	no	no	yes
7521_5_7	ERR118336	ERS072975	BSAC991	Reuter_2015	2004	NA	NA	United Kingdom	-	52.3555	-1.1743	-	-	-	MRSA	IVh	no	no	22	no	t379	no	no	no	no	no	no	no	no	no	no	no	no	no	no	no	yes	no	no	no	yes	no	no	no	no	no	no	no	yes
7521_5_70	ERR118399	ERS073803	BSAC1425	Reuter_2015	2006	NA	NA	United Kingdom	-	52.3555	-1.1743	-	-	-	MRSA	IVh	no	no	22	no	t032	no	no	no	no	no	no	no	no	no	no	no	no	no	no	no	yes	no	no	no	yes	no	no	no	no	no	no	no	yes
7521_5_71	ERR118400	ERS073140	BSAC1426	Reuter_2015	2006	NA	NA	United Kingdom	-	52.3555	-1.1743	-	-	-	MRSA	IVh	no	no	22	no	t032	no	no	no	no	no	no	no	no	no	no	no	no	no	no	no	no	no	no	no	yes	no	no	no	no	no	no	no	yes
7521_5_72	ERR118401	ERS073141	BSAC1429	Reuter_2015	2006	NA	NA	United Kingdom	-	52.3555	-1.1743	-	-	-	MRSA	IVh	no	no	22	no	t032	no	no	no	no	no	no	no	no	no	no	no	no	no	no	no	yes	no	no	no	yes	no	no	no	no	no	no	no	yes
7521_5_73	ERR118402	ERS073360	BSAC1432	Reuter_2015	2006	NA	NA	United Kingdom	-	52.3555	-1.1743	-	-	-	MRSA	IVh	no	no	22	no	26-23-23-13-23-31-29-17-17-25-28	no	no	no	no	no	no	no	no	no	no	no	no	no	no	no	yes	no	no	no	yes	no	no	no	no	no	no	no	yes
7521_5_74	ERR118403	ERS073143	BSAC1433	Reuter_2015	2006	NA	NA	United Kingdom	-	52.3555	-1.1743	-	-	-	MRSA	IVh	no	no	22	no	t032	no	no	no	no	no	no	no	no	no	no	no	no	no	no	no	yes	no	no	no	yes	no	no	no	no	no	no	no	yes
7521_5_76	ERR118405	ERS073361	BSAC1439	Reuter_2015	2006	NA	NA	United Kingdom	-	52.3555	-1.1743	-	-	-	MRSA	IVh	no	no	22	no	26-23-23-13-23-31-29-17-17-25-28	no	no	no	no	no	no	no	no	no	no	no	no	no	no	no	yes	no	no	no	yes	no	no	no	no	no	no	no	yes
7521_5_77	ERR118406	ERS073146	BSAC1442	Reuter_2015	2006	NA	NA	United Kingdom	-	52.3555	-1.1743	-	-	-	MRSA	IVh	no	no	22	no	t15630	no	no	no	no	no	no	no	no	no	no	no	no	no	no	no	yes	no	no	no	yes	no	no	no	no	no	no	no	yes
7521_5_78	ERR118407	ERS073147	BSAC1443	Reuter_2015	2006	NA	NA	United Kingdom	-	52.3555	-1.1743	-	-	-	MRSA	IVh	no	no	22	no	t379	no	no	no	no	no	no	no	no	no	no	no	no	no	no	no	yes	no	no	no	yes	no	no	no	no	no	no	no	yes
7521_5_79	ERR118408	ERS073951	BSAC1444	Reuter_2015	2006	NA	NA	United Kingdom	-	52.3555	-1.1743	-	-	-	MRSA	IVh	no	no	22	no	t670	no	no	no	no	no	no	no	no	no	no	no	no	no	no	no	yes	no	no	no	yes	no	no	no	no	no	no	no	yes
7521_5_8	ERR118337	ERS073785	BSAC996	Reuter_2015	2004	NA	NA	United Kingdom	-	52.3555	-1.1743	-	-	-	MRSA	IVh	no	no	22	no	t379	no	no	no	no	no	no	no	no	no	no	no	no	no	no	no	yes	no	no	no	yes	no	no	no	no	no	no	no	yes
7521_5_82	ERR118411	ERS073363	BSAC1447	Reuter_2015	2006	NA	NA	United Kingdom	-	52.3555	-1.1743	-	-	-	MRSA	IVh	no	no	22	no	t379	no	no	no	no	no	no	no	no	no	no	no	no	no	no	no	yes	no	no	no	yes	no	no	no	no	no	no	no	yes
7521_5_83	ERR118412	ERS073152	BSAC1449	Reuter_2015	2006	NA	NA	United Kingdom	-	52.3555	-1.1743	-	-	-	MRSA	IVh	no	no	22	no	t032	no	no	no	no	no	no	no	no	no	no	no	no	no	no	no	yes	no	no	no	yes	no	no	no	no	no	no	no	yes
7521_5_84	ERR118413	ERS073153	BSAC1450	Reuter_2015	2006	NA	NA	United Kingdom	-	52.3555	-1.1743	-	-	-	MRSA	IVh	no	no	22	no	t608	no	no	no	no	no	no	no	no	no	no	no	no	no	no	no	yes	no	no	no	yes	no	no	no	no	no	no	no	yes
7521_5_85	ERR118414	ERS073364	BSAC1451	Reuter_2015	2006	NA	NA	United Kingdom	-	52.3555	-1.1743	-	-	-	MRSA	IVh	no	no	22	no	t18868	no	no	no	no	no	no	no	no	no	no	no	no	no	no	no	yes	no	no	no	yes	no	no	no	no	no	no	no	yes
7521_5_86	ERR118415	ERS073155	BSAC1452	Reuter_2015	2006	NA	NA	United Kingdom	-	52.3555	-1.1743	-	-	-	MRSA	IVh	no	no	22	no	t608	no	no	no	no	no	no	no	no	no	no	no	no	no	no	no	yes	no	no	no	yes	no	no	no	no	no	no	no	yes
7521_5_88	ERR118417	ERS073805	BSAC1458	Reuter_2015	2006	NA	NA	United Kingdom	-	52.3555	-1.1743	-	-	-	MRSA	IVh	no	no	22	no	t379	no	no	no	no	no	no	no	no	no	no	no	no	no	no	no	yes	no	no	no	yes	no	no	no	no	no	no	no	yes
7521_5_9	ERR118338	ERS072978	BSAC997	Reuter_2015	2004	NA	NA	United Kingdom	-	52.3555	-1.1743	-	-	-	MRSA	IVh	no	no	22	no	t379	no	no	no	no	no	no	no	no	no	no	no	no	no	no	no	yes	no	no	no	yes	no	no	no	no	no	no	no	yes
7521_5_90	ERR118419	ERS073159	BSAC1461	Reuter_2015	2006	NA	NA	United Kingdom	-	52.3555	-1.1743	-	-	-	MRSA	IVh	no	no	22	no	t608	no	no	no	no	no	no	no	no	no	no	no	no	no	no	no	yes	no	no	no	yes	no	no	no	no	no	no	no	yes
7521_5_91	ERR118420	ERS073366	BSAC1464	Reuter_2015	2006	NA	NA	United Kingdom	-	52.3555	-1.1743	-	-	-	MRSA	IVh	no	no	22	no	t379	no	no	no	no	no	no	no	no	no	no	no	no	no	no	no	yes	no	no	no	yes	no	no	no	no	no	no	no	yes
7521_5_92	ERR118421	ERS073161	BSAC1465	Reuter_2015	2006	NA	NA	United Kingdom	-	52.3555	-1.1743	-	-	-	MRSA	IVh	no	no	22	no	26-23-13-23-31-29-17-31-29-17-25-xx-17-25-17-25-16-28	no	no	no	no	no	no	no	no	no	no	no	no	no	no	no	yes	no	no	no	yes	no	no	no	no	no	no	no	yes
7521_5_94	ERR118423	ERS073367	BSAC1469	Reuter_2015	2006	NA	NA	United Kingdom	-	52.3555	-1.1743	-	-	-	MRSA	IVh	no	no	22	no	t032	no	no	no	no	no	no	no	no	no	no	no	no	no	no	no	yes	no	no	no	yes	no	no	no	no	no	no	no	yes
7521_6_10	ERR118435	ERS073174	BSAC1493	Reuter_2015	2006	NA	NA	United Kingdom	-	52.3555	-1.1743	-	-	-	MRSA	IVh	no	no	22	no	26-23-23-13-23-31-29-17-31-29-17-25-xx-17-25-17-25-16-28	no	no	no	no	no	no	no	no	no	no	no	no	no	no	no	yes	no	no	no	yes	no	no	no	no	no	no	no	yes
7521_6_11	ERR118436	ERS073952	BSAC1495	Reuter_2015	2006	NA	NA	United Kingdom	-	52.3555	-1.1743	-	-	-	MRSA	IVh	no	no	22	no	t379	no	no	no	no	no	no	no	no	no	no	no	no	no	no	no	yes	no	no	no	yes	no	no	no	no	no	no	no	yes
7521_6_12	ERR118437	ERS073176	BSAC1496	Reuter_2015	2006	NA	NA	United Kingdom	-	52.3555	-1.1743	-	-	-	MRSA	IVh	no	no	22	no	t379	no	no	no	no	no	no	no	no	no	no	no	no	no	no	no	yes	no	no	no	yes	no	no	no	no	no	no	no	yes
7521_6_13	ERR118438	ERS073372	BSAC1500	Reuter_2015	2006	NA	NA	United Kingdom	-	52.3555	-1.1743	-	-	-	MRSA	IVh	no	no	22	no	t19538	no	no	no	no	no	no	no	no	no	no	no	no	no	no	no	yes	no	no	no	yes	no	no	no	no	no	no	no	yes
7521_6_14	ERR118439	ERS073179	BSAC1503	Reuter_2015	2007	NA	NA	United Kingdom	-	52.3555	-1.1743	-	-	-	MRSA	IVh	no	no	22	no	t8007	no	no	no	no	no	no	no	no	no	no	no	no	no	no	no	yes	no	no	no	yes	no	no	no	no	no	no	no	yes
7521_6_15	ERR118440	ERS073180	BSAC1506	Reuter_2015	2007	NA	NA	United Kingdom	-	52.3555	-1.1743	-	-	-	MRSA	IVh	no	no	22	no	t379	no	no	no	no	no	no	no	no	no	no	no	no	no	no	no	yes	no	no	no	yes	no	no	no	no	no	no	no	yes
7521_6_16	ERR118441	ERS073183	BSAC1511	Reuter_2015	2007	NA	NA	United Kingdom	-	52.3555	-1.1743	-	-	-	MRSA	IVh	no	no	22	no	t790	no	no	no	no	no	no	no	no	no	no	no	no	no	no	no	yes	no	no	no	yes	no	no	no	no	no	no	no	yes
7521_6_17	ERR118442	ERS073186	BSAC1521	Reuter_2015	2007	NA	NA	United Kingdom	-	52.3555	-1.1743	-	-	-	MRSA	IVh	no	no	22	no	t379	no	no	no	no	no	no	no	no	no	no	no	no	no	no	no	yes	no	no	no	yes	no	no	no	no	no	no	no	yes
7521_6_18	ERR118443	ERS073375	BSAC1522	Reuter_2015	2007	NA	NA	United Kingdom	-	52.3555	-1.1743	-	-	-	MRSA	IVh	no	no	22	no	t1358	no	no	no	no	no	no	no	no	no	no	no	no	no	no	no	yes	no	no	no	yes	no	no	no	no	no	no	no	yes
7521_6_19	ERR118444	ERS073188	BSAC1523	Reuter_2015	2007	NA	NA	United Kingdom	-	52.3555	-1.1743	-	-	-	MRSA	IVh	no	no	22	no	t379	no	no	no	no	no	no	no	no	no	no	no	no	no	no	no	yes	no	no	no	yes	no	no	no	no	no	no	no	yes
7521_6_2	ERR118427	ERS073806	BSAC1474	Reuter_2015	2006	NA	NA	United Kingdom	-	52.3555	-1.1743	-	-	-	MRSA	IVh	no	no	22	no	26-23-23-80-23-31-29-17-25-17-25-16-28	no	no	no	no	no	no	no	no	no	no	no	no	no	no	no	no	no	no	no	yes	no	no	no	no	no	no	no	yes
7521_6_20	ERR118445	ERS073189	BSAC1525	Reuter_2015	2007	NA	NA	United Kingdom	-	52.3555	-1.1743	-	-	-	MRSA	IVh	no	no	22	no	t379	no	no	no	no	no	no	no	no	no	no	no	no	no	no	no	no	no	no	no	yes	no	no	no	no	no	no	no	yes
7521_6_21	ERR118446	ERS073376	BSAC1526	Reuter_2015	2007	NA	NA	United Kingdom	-	52.3555	-1.1743	-	-	-	MRSA	IVh	no	no	22	no	t379	no	no	no	no	no	no	no	no	no	no	no	no	no	no	no	yes	no	no	no	yes	no	no	no	no	no	no	no	yes
7521_6_22	ERR118447	ERS073191	BSAC1527	Reuter_2015	2007	NA	NA	United Kingdom	-	52.3555	-1.1743	-	-	-	MRSA	IVh	no	no	22	no	t379	no	no	no	no	no	no	no	no	no	no	no	no	no	no	no	yes	no	no	no	yes	no	no	no	no	no	no	no	yes
7521_6_23	ERR118448	ERS073192	BSAC1530	Reuter_2015	2007	NA	NA	United Kingdom	-	52.3555	-1.1743	-	-	-	MRSA	IVh	no	no	22	no	t2862	no	no	no	no	no	no	no	no	no	no	no	no	no	no	no	yes	no	no	no	yes	no	no	no	no	no	no	no	yes
7521_6_24	ERR118449	ERS073809	BSAC1531	Reuter_2015	2007	NA	NA	United Kingdom	-	52.3555	-1.1743	-	-	-	MRSA	IVh	no	no	22	no	t1802	no	no	no	no	no	no	no	no	no	no	no	no	no	no	no	yes	no	no	no	yes	no	no	no	no	no	no	no	yes
7521_6_25	ERR118450	ERS073194	BSAC1536	Reuter_2015	2007	NA	NA	United Kingdom	-	52.3555	-1.1743	-	-	-	MRSA	IVh	no	no	22	no	t032	no	no	no	no	no	no	no	no	no	no	no	no	no	no	no	yes	no	no	no	yes	no	no	no	no	no	no	no	yes
7521_6_26	ERR118451	ERS073195	BSAC1540	Reuter_2015	2007	NA	NA	United Kingdom	-	52.3555	-1.1743	-	-	-	MRSA	IVh	no	no	22	no	t910	no	no	no	no	no	no	no	no	no	no	no	no	no	no	no	yes	no	no	no	yes	no	no	no	no	no	no	no	yes
7521_6_27	ERR118452	ERS073197	BSAC1547	Reuter_2015	2007	NA	NA	United Kingdom	-	52.3555	-1.1743	-	-	-	MRSA	IVh	no	no	22	no	t885	no	no	no	no	no	no	no	no	no	no	no	no	no	no	no	yes	no	no	no	yes	no	no	no	no	no	no	no	yes
7521_6_29	ERR118454	ERS073379	BSAC1553	Reuter_2015	2007	NA	NA	United Kingdom	-	52.3555	-1.1743	-	-	-	MRSA	IVh	no	no	22	no	t032	no	no	no	no	no	no	no	no	no	no	no	no	no	no	no	yes	no	no	no	yes	no	no	no	no	no	no	no	yes
7521_6_3	ERR118428	ERS073167	BSAC1476	Reuter_2015	2004	NA	NA	United Kingdom	-	52.3555	-1.1743	-	-	-	MRSA	IVh	no	no	2274	no	-	no	no	no	no	no	no	no	no	no	no	no	no	no	no	no	yes	no	no	no	yes	no	no	no	no	no	no	no	yes
7521_6_33	ERR118458	ERS073203	BSAC1571	Reuter_2015	2007	NA	NA	United Kingdom	-	52.3555	-1.1743	-	-	-	MRSA	Ia	-	-	22	-	t032	no	no	no	no	no	no	no	no	no	no	no	no	no	no	no	no	no	no	no	no	no	no	no	no	no	no	no	no
7521_6_34	ERR118459	ERS073204	BSAC1578	Reuter_2015	2007	NA	NA	United Kingdom	-	52.3555	-1.1743	-	-	-	MRSA	IVh	no	no	22	no	t379	no	no	no	no	no	no	no	no	no	no	no	no	no	no	no	yes	no	no	no	yes	no	no	no	no	no	no	no	yes
7521_6_35	ERR118460	ERS073381	BSAC1581	Reuter_2015	2007	NA	NA	United Kingdom	-	52.3555	-1.1743	-	-	-	MRSA	IVh	no	no	22	no	t790	no	no	no	no	no	no	no	no	no	no	no	no	no	no	no	yes	no	no	no	yes	no	no	no	no	no	no	no	yes
7521_6_36	ERR118461	ERS073206	BSAC1583	Reuter_2015	2007	NA	NA	United Kingdom	-	52.3555	-1.1743	-	-	-	MRSA	IVh	no	no	22	no	26-23-23-13-23-31-29-17-31-29-17-xx-17-25-17-25-16-28	no	no	no	no	no	no	no	no	no	no	no	no	no	no	no	no	no	no	no	yes	no	no	no	no	no	no	no	yes
7521_6_37	ERR118462	ERS073207	BSAC1584	Reuter_2015	2007	NA	NA	United Kingdom	-	52.3555	-1.1743	-	-	-	MRSA	IVh	no	no	22	no	t379	no	no	no	no	no	no	no	no	no	no	no	no	no	no	no	yes	no	no	no	yes	no	no	no	no	no	no	no	yes
7521_6_38	ERR118463	ERS073382	BSAC1589	Reuter_2015	2007	NA	NA	United Kingdom	-	52.3555	-1.1743	-	-	-	MRSA	IVh	no	no	22	no	t7833	no	no	no	no	no	no	no	no	no	no	no	no	no	no	no	yes	no	no	no	yes	no	no	no	no	no	no	no	yes
7521_6_39	ERR118464	ERS073209	BSAC1592	Reuter_2015	2007	NA	NA	United Kingdom	-	52.3555	-1.1743	-	-	-	MRSA	IV	no	no	22	no	26-23-23-13-23-31-29-17-31-xx-17-25-16-28	no	no	no	no	no	no	no	no	no	no	no	no	no	no	no	yes	no	no	no	yes	no	no	no	no	no	no	no	yes
7521_6_40	ERR118465	ERS073210	BSAC1594	Reuter_2015	2007	NA	NA	United Kingdom	-	52.3555	-1.1743	-	-	-	MRSA	IVh	no	no	22	no	t2870	no	no	no	no	no	no	no	no	no	no	no	no	no	no	no	yes	no	no	no	yes	no	no	no	no	no	no	no	yes
7521_6_41	ERR118466	ERS073811	BSAC1595	Reuter_2015	2007	NA	NA	United Kingdom	-	52.3555	-1.1743	-	-	-	MRSA	IVh	no	no	22	no	t379	no	no	no	no	no	no	no	no	no	no	no	no	no	no	no	yes	no	no	no	yes	no	no	no	no	no	no	no	yes
7521_6_42	ERR118467	ERS073212	BSAC1596	Reuter_2015	2007	NA	NA	United Kingdom	-	52.3555	-1.1743	-	-	-	MRSA	IVh	no	no	22	no	t790	no	no	no	no	no	no	no	no	no	no	no	no	no	no	no	yes	no	no	no	yes	no	no	no	no	no	no	no	yes
7521_6_43	ERR118468	ERS073213	BSAC1597	Reuter_2015	2007	NA	NA	United Kingdom	-	52.3555	-1.1743	-	-	-	MRSA	IVh	no	no	22	no	26-23-23-13-23-31-29-17-25-xx-17-25-17-25-16-28	no	no	no	no	no	no	no	no	no	no	no	no	no	no	no	yes	no	no	no	yes	no	no	no	no	no	no	no	yes
7521_6_47	ERR118472	ERS073385	BSAC1604	Reuter_2015	2007	NA	NA	United Kingdom	-	52.3555	-1.1743	-	-	-	MRSA	IVh	no	no	22	no	t379	no	no	no	no	no	no	no	no	no	no	no	no	no	no	no	yes	no	no	no	yes	no	no	no	no	no	no	no	no
7521_6_49	ERR118474	ERS073219	BSAC1608	Reuter_2015	2007	NA	NA	United Kingdom	-	52.3555	-1.1743	-	-	-	MRSA	IVh	no	no	22	no	t379	no	no	no	no	no	no	no	no	no	no	no	no	no	no	no	yes	no	no	no	yes	no	no	no	no	no	no	no	yes
7521_6_5	ERR118430	ERS073369	BSAC1482	Reuter_2015	2006	NA	NA	United Kingdom	-	52.3555	-1.1743	-	-	-	MRSA	IVh	no	no	22	no	t379	no	no	no	no	no	no	no	no	no	no	no	no	no	no	no	yes	no	no	no	yes	no	no	no	no	no	no	no	yes
7521_6_50	ERR118475	ERS073812	BSAC1611	Reuter_2015	2007	NA	NA	United Kingdom	-	52.3555	-1.1743	-	-	-	MRSA	IVh	yes	no	22	no	t379	no	no	no	no	no	no	no	no	no	no	no	no	no	no	no	yes	no	no	no	yes	no	no	no	no	no	no	no	yes
7521_6_51	ERR118476	ERS073221	BSAC1613	Reuter_2015	2007	NA	NA	United Kingdom	-	52.3555	-1.1743	-	-	-	MRSA	IVh	no	no	22	no	t1829	no	no	no	no	no	no	no	no	no	no	no	no	no	no	no	yes	no	no	no	yes	no	no	no	no	no	no	no	yes
7521_6_53	ERR118478	ERS073387	BSAC1620	Reuter_2015	2007	NA	NA	United Kingdom	-	52.3555	-1.1743	-	-	-	MRSA	IVh	no	no	22	no	t379	no	no	no	no	no	no	no	no	no	no	no	no	no	no	no	yes	no	no	no	yes	no	no	no	no	no	no	no	yes
7521_6_54	ERR118479	ERS073225	BSAC1625	Reuter_2015	2007	NA	NA	United Kingdom	-	52.3555	-1.1743	-	-	-	MRSA	IVh	no	no	22	no	126-17-31-29-17-25-xx-17-25-17-25-16-28	no	no	no	no	no	no	no	no	no	no	no	no	no	no	no	yes	no	no	no	yes	no	no	no	no	no	no	no	yes
7521_6_56	ERR118481	ERS073227	BSAC1634	Reuter_2015	2007	NA	NA	United Kingdom	-	52.3555	-1.1743	-	-	-	MRSA	IVh	no	no	22	no	t032	no	no	no	no	no	no	no	no	no	no	no	no	no	no	no	yes	no	no	no	yes	no	no	no	no	no	no	no	yes
7521_6_57	ERR118482	ERS073228	BSAC1638	Reuter_2015	2007	NA	NA	United Kingdom	-	52.3555	-1.1743	-	-	-	MRSA	IVh	no	no	22	no	t379	no	no	no	no	no	no	no	no	no	no	no	no	no	no	no	yes	no	no	no	yes	no	no	no	no	no	no	no	yes
7521_6_58	ERR118483	ERS073954	BSAC1642	Reuter_2015	2007	NA	NA	United Kingdom	-	52.3555	-1.1743	-	-	-	MRSA	IVh	no	no	22	no	t379	no	no	no	no	no	no	no	no	no	no	no	no	no	no	no	yes	no	no	no	yes	no	no	no	no	no	no	no	yes
7521_6_60	ERR118485	ERS073231	BSAC1649	Reuter_2015	2007	NA	NA	United Kingdom	-	52.3555	-1.1743	-	-	-	MRSA	IVh	no	no	22	no	t379	no	no	no	no	no	no	no	no	no	no	no	no	no	no	no	yes	no	no	no	yes	no	no	no	no	no	no	no	yes
7521_6_61	ERR118486	ERS073390	BSAC1654	Reuter_2015	2007	NA	NA	United Kingdom	-	52.3555	-1.1743	-	-	-	MRSA	IVh	no	no	22	no	t910	no	no	no	no	no	no	no	no	no	no	no	no	no	no	no	no	no	no	no	yes	no	no	no	no	no	no	no	yes
7521_6_62	ERR118487	ERS073233	BSAC1655	Reuter_2015	2007	NA	NA	United Kingdom	-	52.3555	-1.1743	-	-	-	MRSA	IVh	no	no	22	no	t608	no	no	no	no	no	no	no	no	no	no	no	no	no	no	no	no	no	no	no	yes	no	no	no	no	no	no	no	yes
7521_6_63	ERR118488	ERS073234	BSAC1659	Reuter_2015	2007	NA	NA	United Kingdom	-	52.3555	-1.1743	-	-	-	MRSA	IVh	no	no	22	no	t5420	no	no	no	no	no	no	no	no	no	no	no	no	no	no	no	yes	no	no	no	yes	no	no	no	no	no	no	no	yes
7521_6_66	ERR118491	ERS073237	BSAC1665	Reuter_2015	2007	NA	NA	United Kingdom	-	52.3555	-1.1743	-	-	-	MRSA	IVh	no	no	22	no	t670	no	no	no	no	no	no	no	no	no	no	no	no	no	no	no	yes	no	no	no	yes	no	no	no	no	no	no	no	yes
7521_6_67	ERR118492	ERS073814	BSAC1666	Reuter_2015	2007	NA	NA	United Kingdom	-	52.3555	-1.1743	-	-	-	MRSA	IVh	no	no	22	no	t379	no	no	no	no	no	no	no	no	no	no	no	no	no	no	no	yes	no	no	no	yes	no	no	no	no	no	no	no	yes
7521_6_69	ERR118494	ERS073240	BSAC1670	Reuter_2015	2007	NA	NA	United Kingdom	-	52.3555	-1.1743	-	-	-	MRSA	IVh	no	no	22	no	t1214	no	no	no	no	no	no	no	no	no	no	no	no	no	no	no	yes	no	no	no	yes	no	no	no	no	no	no	no	yes
7521_6_7	ERR118432	ERS073171	BSAC1484	Reuter_2015	2006	NA	NA	United Kingdom	-	52.3555	-1.1743	-	-	-	MRSA	IVh	no	no	22	no	26-23-13-23-31-29-17-31-29-17-xx-17-25-16-28	no	no	no	no	no	no	no	no	no	no	no	no	no	no	no	yes	no	no	no	yes	no	no	no	no	no	no	no	yes
7521_6_70	ERR118495	ERS073393	BSAC1671	Reuter_2015	2007	NA	NA	United Kingdom	-	52.3555	-1.1743	-	-	-	MRSA	IVh	no	no	22	no	t379	no	no	no	no	no	no	no	no	no	no	no	no	no	no	no	yes	no	no	no	yes	no	no	no	no	no	no	no	yes
7521_6_72	ERR118497	ERS073243	BSAC1689	Reuter_2015	2007	NA	NA	United Kingdom	-	52.3555	-1.1743	-	-	-	MRSA	IVh	no	no	22	no	26-23-23-13-23-31-29-17-31-29-17-25-xx-17-25-17-25-16-28	no	no	no	no	no	no	no	no	no	no	no	no	no	no	no	yes	no	no	no	yes	no	no	no	no	no	no	no	yes
7521_6_74	ERR118499	ERS073245	BSAC1691	Reuter_2015	2007	NA	NA	United Kingdom	-	52.3555	-1.1743	-	-	-	MRSA	IVh	no	no	22	no	t379	no	no	no	no	no	no	no	no	no	no	no	no	no	no	no	yes	no	no	no	yes	no	no	no	no	no	no	no	yes
7521_6_75	ERR118500	ERS073815	BSAC1692	Reuter_2015	2007	NA	NA	United Kingdom	-	52.3555	-1.1743	-	-	-	MRSA	IVh	no	no	22	no	t2062	no	no	no	no	no	no	no	no	no	no	no	no	no	no	no	yes	no	no	no	yes	no	no	no	no	no	no	no	yes
7521_6_77	ERR118502	ERS073397	BSAC1699	Reuter_2015	2007	NA	NA	United Kingdom	-	52.3555	-1.1743	-	-	-	MRSA	IVh	no	no	22	no	t379	no	no	no	no	no	no	no	no	no	no	no	no	no	no	no	yes	no	no	no	yes	no	no	no	no	no	no	no	yes
7521_6_79	ERR118504	ERS073399	BSAC1703	Reuter_2015	2007	NA	NA	United Kingdom	-	52.3555	-1.1743	-	-	-	MRSA	IVh	no	no	22	no	t032	no	no	no	no	no	no	no	no	no	no	no	no	no	no	no	yes	no	no	no	yes	no	no	no	no	no	no	no	yes
7521_6_80	ERR118505	ERS073400	BSAC1707	Reuter_2015	2007	NA	NA	United Kingdom	-	52.3555	-1.1743	-	-	-	MRSA	IVh	no	no	22	no	t379	no	no	no	no	no	no	no	no	no	no	no	no	no	no	no	no	no	no	no	yes	no	no	no	no	no	no	no	yes
7521_6_81	ERR118506	ERS073817	BSAC1708	Reuter_2015	2007	NA	NA	United Kingdom	-	52.3555	-1.1743	-	-	-	MRSA	IVh	no	no	22	no	t379	no	no	no	no	no	no	no	no	no	no	no	no	no	no	no	yes	no	no	no	yes	no	no	no	no	no	no	no	yes
7521_6_83	ERR118508	ERS073403	BSAC1711	Reuter_2015	2007	NA	NA	United Kingdom	-	52.3555	-1.1743	-	-	-	MRSA	IVh	no	no	22	no	t2377	no	no	no	no	no	no	no	no	no	no	no	no	no	no	no	yes	no	no	no	yes	no	no	no	no	no	no	no	yes
7521_6_84	ERR118509	ERS073818	BSAC1712	Reuter_2015	2007	NA	NA	United Kingdom	-	52.3555	-1.1743	-	-	-	MRSA	IVh	no	no	22	no	26-23-23-13-23-31-29-17-xx-29-17-25-16-16-28	no	no	no	no	no	no	no	no	no	no	no	no	no	no	no	yes	no	no	no	yes	no	no	no	no	no	no	no	yes
7521_6_86	ERR118511	ERS073406	BSAC1723	Reuter_2015	2007	NA	NA	United Kingdom	-	52.3555	-1.1743	-	-	-	MRSA	IVh	no	no	22	no	t7604	no	no	no	no	no	no	no	no	no	no	no	no	no	no	no	yes	no	no	no	yes	no	no	no	no	no	no	no	yes
7521_6_87	ERR118512	ERS074001	BSAC1725	Reuter_2015	2007	NA	NA	United Kingdom	-	52.3555	-1.1743	-	-	-	MRSA	IVh	no	no	22	no	26-23-23-13-23-31-29-31-29-17-25-16-28	no	no	no	no	no	no	no	no	no	no	no	no	no	no	no	yes	no	no	no	yes	no	no	no	no	no	no	no	yes
7521_6_89	ERR118514	ERS073820	BSAC1730	Reuter_2015	2007	NA	NA	United Kingdom	-	52.3555	-1.1743	-	-	-	MRSA	IVh	no	no	2274	no	-	no	no	no	no	no	no	no	no	no	no	no	no	no	no	no	yes	no	no	no	yes	no	no	no	no	no	no	no	yes
7521_6_9	ERR118434	ERS073173	BSAC1489	Reuter_2015	2006	NA	NA	United Kingdom	-	52.3555	-1.1743	-	-	-	MRSA	IVh	no	no	22	no	t3612	no	no	no	no	no	no	no	no	no	no	no	no	no	no	no	yes	no	no	no	yes	no	no	no	no	no	no	no	yes
7521_6_90	ERR118515	ERS073411	BSAC1735	Reuter_2015	2007	NA	NA	United Kingdom	-	52.3555	-1.1743	-	-	-	MRSA	IVh	no	no	22	no	t910	no	no	no	no	no	no	no	no	no	no	no	no	no	no	no	no	no	no	no	yes	no	no	no	no	no	no	no	yes
7521_6_91	ERR118516	ERS073412	BSAC1738	Reuter_2015	2007	NA	NA	United Kingdom	-	52.3555	-1.1743	-	-	-	MRSA	IVh	no	no	22	no	t5926	no	no	no	no	no	no	no	no	no	no	no	no	no	no	no	yes	no	no	no	yes	no	no	no	no	no	no	no	yes
7521_6_92	ERR118517	ERS073821	BSAC1740	Reuter_2015	2007	NA	NA	United Kingdom	-	52.3555	-1.1743	-	-	-	MRSA	IVh	no	no	22	no	07-23-23-13-23-31-29-17-25-16-28	no	no	no	no	no	no	no	no	no	no	no	no	no	no	no	yes	no	no	no	yes	no	no	no	no	no	no	no	yes
7554_6_1	ERR118520	ERS072509	BSAC105	Reuter_2015	2001	NA	NA	United Kingdom	-	52.3555	-1.1743	-	-	-	MRSA	IVh	no	no	22	no	t379	no	no	no	no	no	no	no	no	no	no	no	no	no	no	no	yes	no	no	no	yes	no	no	no	no	no	no	no	yes
7554_6_12	ERR118531	ERS072817	BSAC128	Reuter_2015	2001	NA	NA	United Kingdom	-	52.3555	-1.1743	-	-	-	MRSA	IVh	no	no	22	no	t379	no	no	no	no	no	no	no	no	no	no	no	no	no	no	no	yes	no	no	no	yes	no	no	no	no	no	no	no	yes
7554_6_13	ERR118532	ERS072521	BSAC133	Reuter_2015	2001	NA	NA	United Kingdom	-	52.3555	-1.1743	-	-	-	MRSA	IVh	no	no	22	no	26-23-23-13-23-31-29-17-31-29-17-xx-17-25-17-25-16-28	no	no	no	no	no	no	no	no	no	no	no	no	no	no	no	yes	no	no	no	yes	no	no	no	no	no	no	no	yes
7554_6_14	ERR118533	ERS072522	BSAC134	Reuter_2015	2001	NA	NA	United Kingdom	-	52.3555	-1.1743	-	-	-	MRSA	IVh	no	no	22	no	t032	no	no	no	no	no	no	no	no	no	no	no	no	no	no	no	yes	no	no	no	yes	no	no	no	no	no	no	no	yes
7554_6_15	ERR118534	ERS073252	BSAC139	Reuter_2015	2001	NA	NA	United Kingdom	-	52.3555	-1.1743	-	-	-	MRSA	IVh	no	no	22	no	t379	no	no	no	no	no	no	no	no	no	no	no	no	no	no	no	yes	no	no	no	yes	no	no	no	no	no	no	no	yes
7554_6_18	ERR118537	ERS072819	BSAC145	Reuter_2015	2001	NA	NA	United Kingdom	-	52.3555	-1.1743	-	-	-	MRSA	IVh	no	no	22	no	t022	no	no	no	no	no	no	no	no	no	no	no	no	no	no	no	yes	no	no	no	yes	no	no	no	no	no	no	no	yes
7554_6_19	ERR118538	ERS072527	BSAC146	Reuter_2015	2001	NA	NA	United Kingdom	-	52.3555	-1.1743	-	-	-	MRSA	IVh	no	no	22	no	t379	no	no	no	no	no	no	no	no	no	no	no	no	no	no	no	yes	no	no	no	yes	no	no	no	no	no	no	no	yes
7554_6_2	ERR118521	ERS072510	BSAC107	Reuter_2015	2001	NA	NA	United Kingdom	-	52.3555	-1.1743	-	-	-	MRSA	IVh	no	no	22	no	t379	no	no	no	no	no	no	no	no	no	no	no	no	no	no	no	yes	no	no	no	yes	no	no	no	no	no	no	no	yes
7554_6_20	ERR118539	ERS072528	BSAC148	Reuter_2015	2001	NA	NA	United Kingdom	-	52.3555	-1.1743	-	-	-	MRSA	IVh	no	no	22	no	t379	no	no	no	no	no	no	no	no	no	no	no	no	no	no	no	yes	no	no	no	yes	no	no	no	no	no	no	no	yes
7554_6_22	ERR118541	ERS072530	BSAC164	Reuter_2015	2001	NA	NA	United Kingdom	-	52.3555	-1.1743	-	-	-	MRSA	IVh	no	no	22	no	t032	no	no	no	no	no	no	no	no	no	no	no	no	no	no	no	yes	no	no	no	yes	no	no	no	no	no	no	no	yes
7554_6_26	ERR118545	ERS072534	BSAC170	Reuter_2015	2001	NA	NA	United Kingdom	-	52.3555	-1.1743	-	-	-	MRSA	IVh	no	no	22	no	26-23-23-13-23-31-29-17-31-29-17-xx-17-25-16-28	no	no	no	no	no	no	no	no	no	no	no	no	no	no	no	yes	no	no	no	yes	no	no	no	no	no	no	no	yes
7554_6_27	ERR118546	ERS072822	BSAC172	Reuter_2015	2001	NA	NA	United Kingdom	-	52.3555	-1.1743	-	-	-	MRSA	IVh	no	no	22	no	t379	no	no	no	no	no	no	no	no	no	no	no	no	no	no	no	yes	no	no	no	yes	no	no	no	no	no	no	no	yes
7554_6_29	ERR118548	ERS072537	BSAC176	Reuter_2015	2001	NA	NA	United Kingdom	-	52.3555	-1.1743	-	-	-	MRSA	IVh	no	no	22	no	t379	no	no	no	no	no	no	no	no	no	no	no	no	no	no	no	yes	no	no	no	yes	no	no	no	no	no	no	no	yes
7554_6_31	ERR118550	ERS072539	BSAC180	Reuter_2015	2001	NA	NA	United Kingdom	-	52.3555	-1.1743	-	-	-	MRSA	IVh	no	no	22	no	t379	no	no	no	no	no	no	no	no	no	no	no	no	no	no	no	yes	no	no	no	yes	no	no	no	no	no	no	no	yes
7554_6_32	ERR118551	ERS072540	BSAC185	Reuter_2015	2001	NA	NA	United Kingdom	-	52.3555	-1.1743	-	-	-	MRSA	IVh	no	no	22	no	26-23-31-29-17-31-29-17-xx-17-25-16-28	no	no	no	no	no	no	no	no	no	no	no	no	no	no	no	yes	no	no	no	yes	no	no	no	no	no	no	no	yes
7554_6_33	ERR118552	ERS073939	BSAC186	Reuter_2015	2001	NA	NA	United Kingdom	-	52.3555	-1.1743	-	-	-	MRSA	IVh	no	no	22	no	t032	no	no	no	no	no	no	no	no	no	no	no	no	no	no	no	yes	no	no	no	yes	no	no	no	no	no	no	no	yes
7554_6_34	ERR118553	ERS072542	BSAC187	Reuter_2015	2001	NA	NA	United Kingdom	-	52.3555	-1.1743	-	-	-	MRSA	IVh	no	no	22	no	26-23-23-13-23-31-29-17-31-29-17-xx-17-25-17-25-16-28	no	no	no	no	no	no	no	no	no	no	no	no	no	no	no	yes	no	no	no	yes	no	no	no	no	no	no	no	yes
7554_6_35	ERR118554	ERS072543	BSAC189	Reuter_2015	2001	NA	NA	United Kingdom	-	52.3555	-1.1743	-	-	-	MRSA	IVh	no	no	22	no	t379	no	no	no	no	no	no	no	no	no	no	no	no	no	no	no	yes	no	no	no	yes	no	no	no	no	no	no	no	yes
7554_6_36	ERR118555	ERS072825	BSAC191	Reuter_2015	2001	NA	NA	United Kingdom	-	52.3555	-1.1743	-	-	-	MRSA	IVh	no	no	22	no	t379	no	no	no	no	no	no	no	no	no	no	no	no	no	no	no	yes	no	no	no	yes	no	no	no	no	no	no	no	yes
7554_6_37	ERR118556	ERS072545	BSAC193	Reuter_2015	2001	NA	NA	United Kingdom	-	52.3555	-1.1743	-	-	-	MRSA	IVh	no	no	22	no	26-23-31-29-17-31-29-17-25-xx-17-25-17-25-16-28	no	no	no	no	no	no	no	no	no	no	no	no	no	no	no	yes	no	no	no	yes	no	no	no	no	no	no	no	yes
7554_6_38	ERR118557	ERS072546	BSAC194	Reuter_2015	2001	NA	NA	United Kingdom	-	52.3555	-1.1743	-	-	-	MRSA	IVh	no	no	22	no	t379	no	no	no	no	no	no	no	no	no	no	no	no	no	no	no	yes	no	no	no	yes	no	no	no	no	no	no	no	yes
7554_6_39	ERR118558	ERS072826	BSAC203	Reuter_2015	2001	NA	NA	United Kingdom	-	52.3555	-1.1743	-	-	-	MRSA	IVh	no	no	22	no	t032	no	no	no	no	no	no	no	no	no	no	no	no	no	no	no	yes	no	no	no	yes	no	no	no	no	no	no	no	yes
7554_6_40	ERR118559	ERS072548	BSAC207	Reuter_2015	2001	NA	NA	United Kingdom	-	52.3555	-1.1743	-	-	-	MRSA	IVh	no	no	22	no	t032	no	no	no	no	no	no	no	no	no	no	no	no	no	no	no	yes	no	no	no	yes	no	no	no	no	no	no	no	yes
7554_6_42	ERR118561	ERS073255	BSAC212	Reuter_2015	2001	NA	NA	United Kingdom	-	52.3555	-1.1743	-	-	-	MRSA	IVh	no	no	22	no	26-23-13-23-31-29-23-31-29-xx-29-17-31-29-17-16-28	no	no	no	no	no	no	no	no	no	no	no	no	no	no	no	yes	no	no	no	yes	no	no	no	no	no	no	no	yes
7554_6_43	ERR118562	ERS072551	BSAC213	Reuter_2015	2001	NA	NA	United Kingdom	-	52.3555	-1.1743	-	-	-	MRSA	IVh	no	no	22	no	26-23-23-13-23-31-29-17-31-29-17-xx-17-25-16-28	no	no	no	no	no	no	no	no	no	no	no	no	no	no	no	yes	no	no	no	yes	no	no	no	no	no	no	no	yes
7554_6_44	ERR118563	ERS072552	BSAC214	Reuter_2015	2001	NA	NA	United Kingdom	-	52.3555	-1.1743	-	-	-	MRSA	IVh	no	no	22	no	t379	no	no	no	no	no	no	no	no	no	no	no	no	no	no	no	no	no	no	no	yes	no	no	no	no	no	no	no	yes
7554_6_47	ERR118566	ERS072555	BSAC219	Reuter_2015	2001	NA	NA	United Kingdom	-	52.3555	-1.1743	-	-	-	MRSA	IVh	no	no	22	no	26-23-23-13-31-29-17-31-29-xx-25-17-25-16-28	no	no	no	no	no	no	no	no	no	no	no	no	no	no	no	yes	no	no	no	yes	no	no	no	no	no	no	no	yes
7554_6_48	ERR118567	ERS072829	BSAC223	Reuter_2015	2001	NA	NA	United Kingdom	-	52.3555	-1.1743	-	-	-	MRSA	IVh	no	no	22	no	t379	no	no	no	no	no	no	no	no	no	no	no	no	no	no	no	yes	no	no	no	yes	no	no	no	no	no	no	no	yes
7554_6_53	ERR118572	ERS072561	BSAC235	Reuter_2015	2001	NA	NA	United Kingdom	-	52.3555	-1.1743	-	-	-	MRSA	IVh	no	no	22	no	t379	no	no	no	no	no	no	no	no	no	no	no	no	no	no	no	yes	no	no	no	yes	no	no	no	no	no	no	no	yes
7554_6_54	ERR118573	ERS072831	BSAC236	Reuter_2015	2001	NA	NA	United Kingdom	-	52.3555	-1.1743	-	-	-	MRSA	IVh	no	no	22	no	t379	no	no	no	no	no	no	no	no	no	no	no	no	no	no	no	yes	no	no	no	yes	no	no	no	no	no	no	no	yes
7554_6_56	ERR118575	ERS072564	BSAC246	Reuter_2015	2001	NA	NA	United Kingdom	-	52.3555	-1.1743	-	-	-	MRSA	IVh	no	no	22	no	t379	no	no	no	no	no	no	no	no	no	no	no	no	no	no	no	yes	no	no	no	yes	no	no	no	no	no	no	no	yes
7554_6_58	ERR118577	ERS072566	BSAC254	Reuter_2015	2002	NA	NA	United Kingdom	-	52.3555	-1.1743	-	-	-	MRSA	IVh	no	no	22	no	t379	no	no	no	no	no	no	no	no	no	no	no	no	no	no	no	yes	no	no	no	yes	no	no	no	no	no	no	no	yes
7554_6_59	ERR118578	ERS072567	BSAC255	Reuter_2015	2002	NA	NA	United Kingdom	-	52.3555	-1.1743	-	-	-	MRSA	IVh	no	no	22	no	t1148	no	no	no	no	no	no	no	no	no	no	no	no	no	no	no	yes	no	no	no	yes	no	no	no	no	no	no	no	yes
7554_6_6	ERR118525	ERS073767	BSAC113	Reuter_2015	2001	NA	NA	United Kingdom	-	52.3555	-1.1743	-	-	-	MRSA	IVh	no	no	22	no	26-23-23-13-23-31-29-17-31-29-17-31-29-17-xx-29-17-25-29-17-16-28	no	no	no	no	no	no	no	no	no	no	no	no	no	no	no	yes	no	no	no	yes	no	no	no	no	no	no	no	yes
7554_6_60	ERR118579	ERS073769	BSAC257	Reuter_2015	2002	NA	NA	United Kingdom	-	52.3555	-1.1743	-	-	-	MRSA	IVh	no	no	22	no	t379	no	no	no	no	no	no	no	no	no	no	no	no	no	no	no	yes	no	no	no	yes	no	no	no	no	no	no	no	yes
7554_6_62	ERR118581	ERS072570	BSAC263	Reuter_2015	2002	NA	NA	United Kingdom	-	52.3555	-1.1743	-	-	-	MRSA	IVh	no	no	22	no	t379	no	no	no	no	no	no	no	no	no	no	no	no	no	no	no	yes	no	no	no	yes	no	no	no	no	no	no	no	yes
7554_6_65	ERR118584	ERS072573	BSAC269	Reuter_2015	2002	NA	NA	United Kingdom	-	52.3555	-1.1743	-	-	-	MRSA	IVh	no	no	22	no	t379	no	no	no	no	no	no	no	no	no	no	no	no	no	no	no	yes	no	no	no	yes	no	no	no	no	no	no	no	yes
7554_6_66	ERR118585	ERS072835	BSAC273	Reuter_2015	2002	NA	NA	United Kingdom	-	52.3555	-1.1743	-	-	-	MRSA	IVh	no	no	22	no	t379	no	no	no	no	no	no	no	no	no	no	no	no	no	no	no	yes	no	no	no	yes	no	no	no	no	no	no	no	yes
7554_6_68	ERR118587	ERS072578	BSAC282	Reuter_2015	2002	NA	NA	United Kingdom	-	52.3555	-1.1743	-	-	-	MRSA	IVh	no	no	22	no	t032	no	no	no	no	no	no	no	no	no	no	no	no	no	no	no	yes	no	no	no	yes	no	no	no	no	no	no	no	yes
7554_6_69	ERR118588	ERS072579	BSAC284	Reuter_2015	2002	NA	NA	United Kingdom	-	52.3555	-1.1743	-	-	-	MRSA	IVh	no	no	22	no	t379	no	no	no	no	no	no	no	no	no	no	no	no	no	no	no	yes	no	no	no	yes	no	no	no	no	no	no	no	yes
7554_6_7	ERR118526	ERS072515	BSAC118	Reuter_2015	2001	NA	NA	United Kingdom	-	52.3555	-1.1743	-	-	-	MRSA	IVh	no	no	22	no	26-23-31-29-17-31-29-17-xx-17-25-16-28	no	no	no	no	no	no	no	no	no	no	no	no	no	no	no	yes	no	no	no	yes	no	no	no	no	no	no	no	yes
7554_6_70	ERR118589	ERS072837	BSAC289	Reuter_2015	2002	NA	NA	United Kingdom	-	52.3555	-1.1743	-	-	-	MRSA	IVh	no	no	22	no	t1258	no	no	no	no	no	no	no	no	no	no	no	no	no	no	no	yes	no	no	no	yes	no	no	no	no	no	no	no	yes
7554_6_71	ERR118590	ERS072581	BSAC292	Reuter_2015	2002	NA	NA	United Kingdom	-	52.3555	-1.1743	-	-	-	MRSA	IVh	no	no	22	no	t379	no	no	no	no	no	no	no	no	no	no	no	no	no	no	no	yes	no	no	no	yes	no	no	no	no	no	no	no	yes
7554_6_73	ERR118592	ERS072838	BSAC301	Reuter_2015	2002	NA	NA	United Kingdom	-	52.3555	-1.1743	-	-	-	MRSA	IVh	no	no	22	no	26-23-23-13-23-xx-29-17-31-29-17-25-17-25-16-28	no	no	no	no	no	no	no	no	no	no	no	no	no	no	no	yes	no	no	no	yes	no	no	no	no	no	no	no	yes
7554_6_74	ERR118593	ERS072584	BSAC302	Reuter_2015	2002	NA	NA	United Kingdom	-	52.3555	-1.1743	-	-	-	MRSA	IVh	no	no	22	no	t379	no	no	no	no	no	no	no	no	no	no	no	no	no	no	no	yes	no	no	no	yes	no	no	no	no	no	no	no	yes
7554_6_75	ERR118594	ERS072585	BSAC303	Reuter_2015	2002	NA	NA	United Kingdom	-	52.3555	-1.1743	-	-	-	MRSA	IVh	no	no	22	no	t379	no	no	no	no	no	no	no	no	no	no	no	no	no	no	no	no	no	no	no	yes	no	no	no	no	no	no	no	yes
7554_6_8	ERR118527	ERS072516	BSAC120	Reuter_2015	2001	NA	NA	United Kingdom	-	52.3555	-1.1743	-	-	-	MRSA	IVh	no	no	22	no	26-23-13-23-31-29-17-31-29-17-xx-17-25-16-28	no	no	no	no	no	no	no	no	no	no	no	no	no	no	no	yes	no	no	no	yes	no	no	no	no	no	no	no	yes
7554_6_81	ERR118600	ERS072591	BSAC311	Reuter_2015	2002	NA	NA	United Kingdom	-	52.3555	-1.1743	-	-	-	MRSA	IVh	no	no	22	no	t2860	no	no	no	no	no	no	no	no	no	no	no	no	no	no	no	yes	no	no	no	yes	no	no	no	no	no	no	no	yes
7554_6_82	ERR118601	ERS072841	BSAC313	Reuter_2015	2002	NA	NA	United Kingdom	-	52.3555	-1.1743	-	-	-	MRSA	IVh	no	no	22	no	26-23-23-13-23-31-29-17-31-xx-17-25-17-25-16-28	no	no	no	no	no	no	no	no	no	no	no	no	no	no	no	yes	no	no	no	yes	no	no	no	no	no	no	no	yes
7554_6_84	ERR118603	ERS072594	BSAC321	Reuter_2015	2002	NA	NA	United Kingdom	-	52.3555	-1.1743	-	-	-	MRSA	IVh	no	no	22	no	26-23-23-13-23-31-29-17-31-xx-17-25-17-25-16-28	no	no	no	no	no	no	no	no	no	no	no	no	no	no	no	yes	no	no	no	yes	no	no	no	no	no	no	no	yes
7554_6_85	ERR118604	ERS073770	BSAC324	Reuter_2015	2002	NA	NA	United Kingdom	-	52.3555	-1.1743	-	-	-	MRSA	IVh	no	no	22	no	26-23-23-13-23-31-29-17-31-29-17-xx-17-25-16-28	no	no	no	no	no	no	no	no	no	no	no	no	no	no	no	yes	no	no	no	yes	no	no	no	no	no	no	no	yes
7554_6_86	ERR118605	ERS072596	BSAC325	Reuter_2015	2002	NA	NA	United Kingdom	-	52.3555	-1.1743	-	-	-	MRSA	IVh	no	no	22	no	26-23-23-13-23-31-29-17-31-xx-17-25-17-25-16-28	no	no	no	no	no	no	no	no	no	no	no	no	no	no	no	yes	no	no	no	yes	no	no	no	no	no	no	no	yes
7554_6_87	ERR118606	ERS072843	BSAC328	Reuter_2015	2002	NA	NA	United Kingdom	-	52.3555	-1.1743	-	-	-	MRSA	IVh	no	no	22	no	t379	no	no	no	no	no	no	no	no	no	no	no	no	no	no	no	yes	no	no	no	yes	no	no	no	no	no	no	no	yes
7554_6_88	ERR118607	ERS072599	BSAC330	Reuter_2015	2002	NA	NA	United Kingdom	-	52.3555	-1.1743	-	-	-	MRSA	IVh	no	no	22	no	t379	no	no	no	no	no	no	no	no	no	no	no	no	no	no	no	yes	no	no	no	yes	no	no	no	no	no	no	no	yes
7554_6_9	ERR118528	ERS072816	BSAC121	Reuter_2015	2001	NA	NA	United Kingdom	-	52.3555	-1.1743	-	-	-	MRSA	IVh	no	no	22	no	26-23-23-13-23-31-29-17-xx-17-25-17-25-16-28	no	no	no	no	no	no	no	no	no	no	no	no	no	no	no	yes	no	no	no	yes	no	no	no	no	no	no	no	yes
7554_6_90	ERR118609	ERS072844	BSAC333	Reuter_2015	2002	NA	NA	United Kingdom	-	52.3555	-1.1743	-	-	-	MRSA	IVh	no	no	22	no	t379	no	no	no	no	no	no	no	no	no	no	no	no	no	no	no	yes	no	no	no	yes	no	no	no	no	no	no	no	yes
7554_6_93	ERR118612	ERS073261	BSAC340	Reuter_2015	2002	NA	NA	United Kingdom	-	52.3555	-1.1743	-	-	-	MRSA	IVh	no	no	22	no	t032	no	no	no	no	no	no	no	no	no	no	no	no	no	no	no	yes	no	no	no	yes	no	no	no	no	no	no	no	yes
7554_6_94	ERR118613	ERS072605	BSAC341	Reuter_2015	2002	NA	NA	United Kingdom	-	52.3555	-1.1743	-	-	-	MRSA	IVh	no	no	22	no	26-23-23-13-23-31-29-17-31-29-17-xx-17-25-16-28	no	no	no	no	no	no	no	no	no	no	no	no	no	no	no	yes	no	no	no	yes	no	no	no	no	no	no	no	yes
7564_8_10	ERR124446	ERS073378	BSAC1542	Reuter_2015	2007	NA	NA	United Kingdom	-	52.3555	-1.1743	-	-	-	MRSA	IVh	no	no	22	no	t5820	no	no	no	no	no	no	no	no	no	no	no	no	no	no	no	yes	no	no	no	yes	no	no	no	no	no	no	no	yes
7564_8_11	ERR124447	ERS073481	BSAC2014	Reuter_2015	2008	NA	NA	United Kingdom	-	52.3555	-1.1743	-	-	-	MRSA	IVh	no	no	22	no	t379	no	no	no	no	no	no	no	no	no	no	no	no	no	no	no	yes	no	no	no	yes	no	no	no	no	no	no	no	yes
7564_8_12	ERR124448	ERS073492	BSAC2072	Reuter_2015	2008	NA	NA	United Kingdom	-	52.3555	-1.1743	-	-	-	MRSA	IVh	no	no	22	no	t032	no	no	no	no	no	no	no	no	no	no	no	no	no	no	no	yes	no	no	no	yes	no	no	no	no	no	no	no	yes
7564_8_14	ERR124450	ERS073661	BSAC2808	Reuter_2015	2010	NA	NA	United Kingdom	-	52.3555	-1.1743	-	-	-	MRSA	IVa	no	no	22	no	t1132	no	no	no	no	no	no	no	no	no	no	no	no	no	no	no	yes	no	no	no	yes	no	no	no	no	no	no	no	yes
7564_8_15	ERR124451	ERS073904	BSAC2809	Reuter_2015	2010	NA	NA	United Kingdom	-	52.3555	-1.1743	-	-	-	MRSA	IVh	no	no	22	no	26-23-23-13-23-31-29-17-31-29-17-25-xx-17-25-17-25-16-28	no	no	no	no	no	no	no	no	no	no	no	no	no	no	no	yes	no	no	no	yes	no	no	no	no	no	no	no	yes
7564_8_16	ERR124452	ERS073663	BSAC2812	Reuter_2015	2010	NA	NA	United Kingdom	-	52.3555	-1.1743	-	-	-	MRSA	IVh	no	no	22	no	t515	no	no	no	no	no	no	no	no	no	no	no	no	no	no	no	yes	no	no	no	yes	no	no	no	no	no	no	no	yes
7564_8_17	ERR124453	ERS073664	BSAC2815	Reuter_2015	2010	NA	NA	United Kingdom	-	52.3555	-1.1743	-	-	-	MRSA	IVh	no	no	22	no	t910	no	no	no	no	no	no	no	no	no	no	no	no	no	no	no	yes	no	no	no	yes	no	no	no	no	no	no	no	yes
7564_8_18	ERR124454	ERS073905	BSAC2819	Reuter_2015	2010	NA	NA	United Kingdom	-	52.3555	-1.1743	-	-	-	MRSA	IVh	no	no	22	no	t515	no	no	no	no	no	no	no	no	no	no	no	no	no	no	no	yes	no	no	no	yes	no	no	no	no	no	no	no	yes
7564_8_19	ERR124455	ERS073666	BSAC2823	Reuter_2015	2010	NA	NA	United Kingdom	-	52.3555	-1.1743	-	-	-	MRSA	IVh	no	no	22	no	t12144	no	no	no	no	no	no	no	no	no	no	no	no	no	no	no	yes	no	no	no	yes	no	no	no	no	no	no	no	yes
7564_8_20	ERR124456	ERS073667	BSAC2825	Reuter_2015	2010	NA	NA	United Kingdom	-	52.3555	-1.1743	-	-	-	MRSA	IVh	no	no	22	no	t032	no	no	no	no	no	no	no	no	no	no	no	no	no	no	no	yes	no	no	no	yes	no	no	no	no	no	no	no	yes
7564_8_21	ERR124457	ERS073985	BSAC2827	Reuter_2015	2010	NA	NA	United Kingdom	-	52.3555	-1.1743	-	-	-	MRSA	IVh	no	no	22	no	26-23-23-13-23-31-29-17-25-17-25-16-xx-17-25-16-28	no	no	no	no	no	no	no	no	no	no	no	no	no	no	no	yes	no	no	no	yes	no	no	no	no	no	no	no	yes
7564_8_22	ERR124458	ERS073669	BSAC2832	Reuter_2015	2010	NA	NA	United Kingdom	-	52.3555	-1.1743	-	-	-	MRSA	IVh	no	no	22	no	t5516	no	no	no	no	no	no	no	no	no	no	no	no	no	no	no	yes	no	no	no	yes	no	no	no	no	no	no	no	yes
7564_8_24	ERR124460	ERS073907	BSAC2874	Reuter_2015	2010	NA	NA	United Kingdom	-	52.3555	-1.1743	-	-	-	MRSA	IVh	no	no	22	no	t7188	no	no	no	no	no	no	no	no	no	no	no	no	no	no	no	yes	no	no	no	yes	no	no	no	no	no	no	no	yes
7564_8_25	ERR124461	ERS073672	BSAC2878	Reuter_2015	2010	NA	NA	United Kingdom	-	52.3555	-1.1743	-	-	-	MRSA	IVh	no	no	22	no	t379	no	no	no	no	no	no	no	no	no	no	no	no	no	no	no	yes	no	no	no	yes	no	no	no	no	no	no	no	yes
7564_8_27	ERR124463	ERS073908	BSAC2881	Reuter_2015	2010	NA	NA	United Kingdom	-	52.3555	-1.1743	-	-	-	MRSA	IVh	no	no	22	no	t2235	no	no	no	no	no	no	no	no	no	no	no	no	no	no	no	yes	no	no	no	yes	no	no	no	no	no	no	no	yes
7564_8_28	ERR124464	ERS073675	BSAC2885	Reuter_2015	2010	NA	NA	United Kingdom	-	52.3555	-1.1743	-	-	-	MRSA	IVh	no	no	22	no	t3212	no	no	no	no	no	no	no	no	no	no	no	no	no	no	no	yes	no	no	no	yes	no	no	no	no	no	no	no	yes
7564_8_29	ERR124465	ERS073676	BSAC2886	Reuter_2015	2010	NA	NA	United Kingdom	-	52.3555	-1.1743	-	-	-	MRSA	IVh	no	no	22	no	t032	no	no	no	no	no	no	no	no	no	no	no	no	no	no	no	yes	no	no	no	yes	no	no	no	no	no	no	no	yes
7564_8_31	ERR124467	ERS073678	BSAC2890	Reuter_2015	2010	NA	NA	United Kingdom	-	52.3555	-1.1743	-	-	-	MRSA	IVh	no	no	22	no	t879	no	no	no	no	no	no	no	no	no	no	no	no	no	no	no	no	no	no	no	yes	no	no	no	no	no	no	no	yes
7564_8_32	ERR124468	ERS073679	BSAC2897	Reuter_2015	2010	NA	NA	United Kingdom	-	52.3555	-1.1743	-	-	-	MRSA	IVh	no	no	22	no	t608	no	no	no	no	no	no	no	no	no	no	no	no	no	no	no	yes	no	no	no	yes	no	no	no	no	no	no	no	yes
7564_8_34	ERR124470	ERS073681	BSAC2901	Reuter_2015	2010	NA	NA	United Kingdom	-	52.3555	-1.1743	-	-	-	MRSA	IVh	no	no	22	no	26-23-23-13-23-31-29-17-31-29-17-xx-17-25-16-28	no	no	no	no	no	no	no	no	no	no	no	no	no	no	no	no	no	no	no	yes	no	no	no	no	no	no	no	yes
7564_8_35	ERR124471	ERS073682	BSAC2908	Reuter_2015	2010	NA	NA	United Kingdom	-	52.3555	-1.1743	-	-	-	MRSA	IVh	no	no	22	no	26-23-23-13-16-23-31-29-17-31-29-17-xx-25-16-28	no	no	no	no	no	no	no	no	no	no	no	no	no	no	no	yes	no	no	no	yes	no	no	no	no	no	no	no	yes
7564_8_37	ERR124473	ERS073684	BSAC2917	Reuter_2015	2010	NA	NA	United Kingdom	-	52.3555	-1.1743	-	-	-	MRSA	IVh	no	no	22	no	t379	no	no	no	no	no	no	no	no	no	no	no	no	no	no	no	yes	no	no	no	yes	no	no	no	no	no	no	no	yes
7564_8_38	ERR124474	ERS073685	BSAC2920	Reuter_2015	2010	NA	NA	United Kingdom	-	52.3555	-1.1743	-	-	-	MRSA	IVh	no	no	22	no	t379	no	no	no	no	no	no	no	no	no	no	no	no	no	no	no	yes	no	no	no	yes	no	no	no	no	no	no	no	yes
7564_8_40	ERR124476	ERS073687	BSAC2923	Reuter_2015	2010	NA	NA	United Kingdom	-	52.3555	-1.1743	-	-	-	MRSA	IVh	no	no	22	no	t379	no	no	no	no	no	no	no	no	no	no	no	no	no	no	no	yes	no	no	no	yes	no	no	no	no	no	no	no	yes
7564_8_42	ERR124478	ERS073913	BSAC2930	Reuter_2015	2010	NA	NA	United Kingdom	-	52.3555	-1.1743	-	-	-	MRSA	IVh	no	no	22	no	26-23-23-13-23-31-29-17-31-29-17-25-xx-17-25-17-25-16-28	no	no	no	no	no	no	no	no	no	no	no	no	no	no	no	yes	no	no	no	yes	no	no	no	no	no	no	no	yes
7564_8_43	ERR124479	ERS073690	BSAC2932	Reuter_2015	2010	NA	NA	United Kingdom	-	52.3555	-1.1743	-	-	-	MRSA	IVh	no	no	22	no	t379	no	no	no	no	no	no	no	no	no	no	no	no	no	no	no	no	no	no	no	yes	no	no	no	no	no	no	no	yes
7564_8_44	ERR124480	ERS073691	BSAC2935	Reuter_2015	2010	NA	NA	United Kingdom	-	52.3555	-1.1743	-	-	-	MRSA	IVh	no	no	22	no	t1733	no	no	no	no	no	no	no	no	no	no	no	no	no	no	no	yes	no	no	no	yes	no	no	no	no	no	no	no	yes
7564_8_47	ERR124483	ERS073694	BSAC2953	Reuter_2015	2010	NA	NA	United Kingdom	-	52.3555	-1.1743	-	-	-	MRSA	IVh	no	no	22	no	t7894	no	no	no	no	no	no	no	no	no	no	no	no	no	no	no	yes	no	no	no	yes	no	no	no	no	no	no	no	yes
7564_8_48	ERR124484	ERS073988	BSAC2954	Reuter_2015	2010	NA	NA	United Kingdom	-	52.3555	-1.1743	-	-	-	MRSA	IVh	no	no	22	no	t7894	no	no	no	no	no	no	no	no	no	no	no	no	no	no	no	yes	no	no	no	yes	no	no	no	no	no	no	no	yes
7564_8_49	ERR124485	ERS073696	BSAC2956	Reuter_2015	2010	NA	NA	United Kingdom	-	52.3555	-1.1743	-	-	-	MRSA	IV	no	no	22	no	t379	no	no	no	no	no	no	no	no	no	no	no	no	no	no	no	yes	no	no	no	no	no	no	no	no	no	no	no	yes
7564_8_5	ERR124441	ERS073271	BSAC577	Reuter_2015	2003	NA	NA	United Kingdom	-	52.3555	-1.1743	-	-	-	MRSA	IVh	no	no	22	no	t379	no	no	no	no	no	no	no	no	no	no	no	no	no	no	no	no	no	no	no	yes	no	no	no	no	no	no	no	yes
7564_8_50	ERR124486	ERS073697	BSAC2968	Reuter_2015	2010	NA	NA	United Kingdom	-	52.3555	-1.1743	-	-	-	MRSA	IVh	no	no	22	no	t379	no	no	no	no	no	no	no	no	no	no	no	no	no	no	no	yes	no	no	no	yes	no	no	no	no	no	no	no	yes
7564_8_52	ERR124488	ERS073699	BSAC2994	Reuter_2015	2010	NA	NA	United Kingdom	-	52.3555	-1.1743	-	-	-	MRSA	IVh	no	no	22	no	t020	no	no	no	no	no	no	no	no	no	no	no	no	no	no	no	yes	no	no	no	yes	no	no	no	no	no	no	no	yes
7564_8_53	ERR124489	ERS073700	BSAC2999	Reuter_2015	2010	NA	NA	United Kingdom	-	52.3555	-1.1743	-	-	-	MRSA	IVh	no	no	22	no	t379	no	no	no	no	no	no	no	no	no	no	no	no	no	no	no	yes	no	no	no	yes	no	no	no	no	no	no	no	yes
7564_8_54	ERR124490	ERS073917	BSAC3001	Reuter_2015	2010	NA	NA	United Kingdom	-	52.3555	-1.1743	-	-	-	MRSA	IVh	no	no	22	no	t790	no	no	no	no	no	no	no	no	no	no	no	no	no	no	no	no	no	no	no	yes	no	no	no	no	no	no	no	yes
7564_8_55	ERR124491	ERS073702	BSAC3004	Reuter_2015	2010	NA	NA	United Kingdom	-	52.3555	-1.1743	-	-	-	MRSA	IVh	no	no	22	no	t670	no	no	no	no	no	no	no	no	no	no	no	no	no	no	no	yes	no	no	no	yes	no	no	no	no	no	no	no	yes
7564_8_56	ERR124492	ERS073703	BSAC3020	Reuter_2015	2010	NA	NA	United Kingdom	-	52.3555	-1.1743	-	-	-	MRSA	IVh	no	no	22	no	t4757	no	no	no	no	no	no	no	no	no	no	no	no	no	no	no	yes	no	no	no	yes	no	no	no	no	no	no	no	yes
7564_8_58	ERR124494	ERS073705	BSAC3023	Reuter_2015	2010	NA	NA	United Kingdom	-	52.3555	-1.1743	-	-	-	MRSA	IVh	no	no	22	no	t1036	no	no	no	no	no	no	no	no	no	no	no	no	no	no	no	yes	no	no	no	yes	no	no	no	no	no	no	no	yes
7564_8_61	ERR124497	ERS073708	BSAC3049	Reuter_2015	2010	NA	NA	United Kingdom	-	52.3555	-1.1743	-	-	-	MRSA	IVh	no	no	22	no	t790	no	no	no	no	no	no	no	no	no	no	no	no	no	no	no	yes	no	no	no	yes	no	no	no	no	no	no	no	yes
7564_8_64	ERR124500	ERS073711	BSAC3068	Reuter_2015	2010	NA	NA	United Kingdom	-	52.3555	-1.1743	-	-	-	MRSA	IVh	no	no	22	no	t16653	no	no	no	no	no	no	no	no	no	no	no	no	no	no	no	yes	no	no	no	yes	no	no	no	no	no	no	no	yes
7564_8_65	ERR124501	ERS073712	BSAC3095	Reuter_2015	2010	NA	NA	United Kingdom	-	52.3555	-1.1743	-	-	-	MRSA	IVh	no	no	22	no	t611	no	no	no	no	no	no	no	no	no	no	no	no	no	no	no	no	no	no	no	yes	no	no	no	no	no	no	no	yes
7564_8_66	ERR124502	ERS073990	BSAC3102	Reuter_2015	2010	NA	NA	United Kingdom	-	52.3555	-1.1743	-	-	-	MRSA	IVh	no	no	22	no	t379	no	no	no	no	no	no	no	no	no	no	no	no	no	no	no	yes	no	no	no	yes	no	no	no	no	no	no	no	yes
7564_8_68	ERR124504	ERS073715	BSAC3113	Reuter_2015	2010	NA	NA	United Kingdom	-	52.3555	-1.1743	-	-	-	MRSA	IVh	no	no	22	no	t790	no	no	no	no	no	no	no	no	no	no	no	no	no	no	no	yes	no	no	no	yes	no	no	no	no	no	no	no	yes
7564_8_69	ERR124505	ERS073922	BSAC3116	Reuter_2015	2010	NA	NA	United Kingdom	-	52.3555	-1.1743	-	-	-	MRSA	IVh	no	no	22	no	t790	no	no	no	no	no	no	no	no	no	no	no	no	no	no	no	yes	no	no	no	yes	no	no	no	no	no	no	no	yes
7564_8_70	ERR124506	ERS073717	BSAC3125	Reuter_2015	2010	NA	NA	United Kingdom	-	52.3555	-1.1743	-	-	-	MRSA	IVh	no	no	22	no	26-23-xx-23-23-13-23-31-29-17-31-29-17-25-16-28	no	no	no	no	no	no	no	no	no	no	no	no	no	no	no	no	no	no	no	yes	no	no	no	no	no	no	no	yes
7564_8_71	ERR124507	ERS073718	BSAC3129	Reuter_2015	2010	NA	NA	United Kingdom	-	52.3555	-1.1743	-	-	-	MRSA	IVh	no	no	22	no	t790	no	no	no	no	no	no	no	no	no	no	no	no	no	no	no	yes	no	no	no	yes	no	no	no	no	no	no	no	yes
7564_8_73	ERR124509	ERS073720	BSAC3142	Reuter_2015	2010	NA	NA	United Kingdom	-	52.3555	-1.1743	-	-	-	MRSA	IVh	no	no	22	no	t020	no	no	no	no	no	no	no	no	no	no	no	no	no	no	no	yes	no	no	no	yes	no	no	no	no	no	no	no	yes
7564_8_74	ERR124510	ERS073721	BSAC3171	Reuter_2015	2010	NA	NA	United Kingdom	-	52.3555	-1.1743	-	-	-	MRSA	IVh	no	no	22	no	t022	no	no	no	no	no	no	no	no	no	no	no	no	no	no	no	yes	no	no	no	yes	no	no	no	no	no	no	no	no
7564_8_75	ERR124511	ERS073991	BSAC3179	Reuter_2015	2010	NA	NA	United Kingdom	-	52.3555	-1.1743	-	-	-	MRSA	IVh	no	no	22	no	t379	no	no	no	no	no	no	no	no	no	no	no	no	no	no	no	yes	no	no	no	yes	no	no	no	no	no	no	no	yes
7564_8_76	ERR124512	ERS073723	BSAC3180	Reuter_2015	2010	NA	NA	United Kingdom	-	52.3555	-1.1743	-	-	-	MRSA	IVh	no	no	22	no	t885	no	no	no	no	no	no	no	no	no	no	no	no	no	no	no	yes	no	no	no	yes	no	no	no	no	no	no	no	yes
7564_8_77	ERR124513	ERS073724	BSAC3193	Reuter_2015	2010	NA	NA	United Kingdom	-	52.3555	-1.1743	-	-	-	MRSA	IVh	no	no	22	no	26-23-20-13-13-23-31-29-17-25-17-25-16-28	no	no	no	no	no	no	no	no	no	no	no	no	no	no	no	no	no	no	no	yes	no	no	no	no	no	no	no	yes
7564_8_78	ERR124514	ERS073925	BSAC3199	Reuter_2015	2010	NA	NA	United Kingdom	-	52.3555	-1.1743	-	-	-	MRSA	IVa	no	no	22	no	t032	no	no	no	no	no	no	no	no	no	no	no	no	no	no	no	yes	no	no	no	yes	no	no	no	no	no	no	no	yes
7564_8_8	ERR124444	ERS072928	BSAC885	Reuter_2015	2004	NA	NA	United Kingdom	-	52.3555	-1.1743	-	-	-	MRSA	IVh	no	no	22	no	t379	no	no	no	no	no	no	no	no	no	no	no	no	no	no	no	yes	no	no	no	yes	no	no	no	no	no	no	no	yes
7564_8_80	ERR124516	ERS073727	BSAC3214	Reuter_2015	2010	NA	NA	United Kingdom	-	52.3555	-1.1743	-	-	-	MRSA	IVh	no	no	22	no	t032	no	no	no	no	no	no	no	no	no	no	no	no	no	no	no	yes	no	no	no	yes	no	no	no	no	no	no	no	yes
7564_8_81	ERR124517	ERS073926	BSAC3218	Reuter_2015	2010	NA	NA	United Kingdom	-	52.3555	-1.1743	-	-	-	MRSA	IVh	no	no	22	no	t379	no	no	no	no	no	no	no	no	no	no	no	no	no	no	no	yes	no	no	no	yes	no	no	no	no	no	no	no	yes
7564_8_82	ERR124518	ERS073729	BSAC3222	Reuter_2015	2010	NA	NA	United Kingdom	-	52.3555	-1.1743	-	-	-	MRSA	IVh	no	no	22	no	t032	no	no	no	no	no	no	no	no	no	no	no	no	no	no	no	yes	no	no	no	yes	no	no	no	no	no	no	no	yes
7564_8_83	ERR124519	ERS073730	BSAC3241	Reuter_2015	2010	NA	NA	United Kingdom	-	52.3555	-1.1743	-	-	-	MRSA	IVh	no	no	22	no	t849	no	no	no	no	no	no	no	no	no	no	no	no	no	no	no	yes	no	no	no	yes	no	no	no	no	no	no	no	yes
7564_8_84	ERR124520	ERS074013	BSAC3257	Reuter_2015	2010	NA	NA	United Kingdom	-	52.3555	-1.1743	-	-	-	MRSA	IVh	no	no	22	no	26-23-23-13-23-31-29-17-31-xx-17-25-17-25-16-28	no	no	no	no	no	no	no	no	no	no	no	no	no	no	no	yes	no	no	no	yes	no	no	no	no	no	no	no	yes
7564_8_85	ERR124521	ERS073732	BSAC3258	Reuter_2015	2010	NA	NA	United Kingdom	-	52.3555	-1.1743	-	-	-	MRSA	IVh	no	no	22	no	t910	no	no	no	no	no	no	no	no	no	no	no	no	no	no	no	yes	no	no	no	yes	no	no	no	no	no	no	no	yes
7564_8_86	ERR124522	ERS073733	BSAC3261	Reuter_2015	2010	NA	NA	United Kingdom	-	52.3555	-1.1743	-	-	-	MRSA	IVh	no	no	22	no	t6589	no	no	no	no	no	no	no	no	no	no	no	no	no	no	no	yes	no	no	no	yes	no	no	no	no	no	no	no	yes
7564_8_87	ERR124523	ERS073928	BSAC3262	Reuter_2015	2010	NA	NA	United Kingdom	-	52.3555	-1.1743	-	-	-	MRSA	IVh	no	no	22	no	t379	no	no	no	no	no	no	no	no	no	no	no	no	no	no	no	yes	no	no	no	yes	no	no	no	no	no	no	no	yes
7564_8_88	ERR124524	ERS073735	BSAC3263	Reuter_2015	2010	NA	NA	United Kingdom	-	52.3555	-1.1743	-	-	-	MRSA	IVh	no	no	22	no	t379	no	no	no	no	no	no	no	no	no	no	no	no	no	no	no	yes	no	no	no	yes	no	no	no	no	no	no	no	yes
7564_8_89	ERR124525	ERS073736	BSAC3265	Reuter_2015	2010	NA	NA	United Kingdom	-	52.3555	-1.1743	-	-	-	MRSA	IVh	no	no	22	no	26-23-13-23-31-05-29-17-25-25-17-25-16-28	no	no	no	no	no	no	no	no	no	no	no	no	no	no	no	yes	no	no	no	yes	no	no	no	no	no	no	no	yes
7564_8_9	ERR124445	ERS072976	BSAC995	Reuter_2015	2004	NA	NA	United Kingdom	-	52.3555	-1.1743	-	-	-	MRSA	IVh	no	no	22	no	07-23-23-13-23-31-29-17-25-16-28	no	no	no	no	no	no	no	no	no	no	no	no	no	no	no	yes	no	no	no	yes	no	no	no	no	no	no	no	yes
7564_8_90	ERR124526	ERS073929	BSAC3279	Reuter_2015	2010	NA	NA	United Kingdom	-	52.3555	-1.1743	-	-	-	MRSA	IVh	no	no	22	no	t379	no	no	no	no	no	no	no	no	no	no	no	no	no	no	no	no	no	no	no	yes	no	no	no	no	no	no	no	yes
7564_8_91	ERR124527	ERS073738	BSAC3281	Reuter_2015	2010	NA	NA	United Kingdom	-	52.3555	-1.1743	-	-	-	MRSA	IVh	no	no	22	no	26-23-23-13-23-31-29-17-31-29-17-xx-17-25-16-28	no	no	no	no	no	no	no	no	no	no	no	no	no	no	no	yes	no	no	no	yes	no	no	no	no	no	no	no	yes
7564_8_92	ERR124528	ERS073739	BSAC3283	Reuter_2015	2010	NA	NA	United Kingdom	-	52.3555	-1.1743	-	-	-	MRSA	IVh	no	no	22	no	t379	no	no	no	no	no	no	no	no	no	no	no	no	no	no	no	yes	no	no	no	yes	no	no	no	no	no	no	no	yes
7564_8_93	ERR124529	ERS073993	BSAC3287	Reuter_2015	2010	NA	NA	United Kingdom	-	52.3555	-1.1743	-	-	-	MRSA	IVh	no	no	22	no	t2860	no	no	no	no	no	no	no	no	no	no	no	no	no	no	no	yes	no	no	no	yes	no	no	no	no	no	no	no	yes
7712_8_1	ERR129253	ERS072711	BSAC633	Reuter_2015	2003	NA	NA	United Kingdom	-	52.3555	-1.1743	-	-	-	MRSA	IVh	no	no	22	no	t379	no	no	no	no	no	no	no	no	no	no	no	no	no	no	no	yes	no	no	no	yes	no	no	no	no	no	no	no	yes
7712_8_10	ERR129262	ERS073274	BSAC664	Reuter_2015	2003	NA	NA	United Kingdom	-	52.3555	-1.1743	-	-	-	MRSA	IVh	no	no	22	no	t032	no	no	no	no	no	no	no	no	no	no	no	no	no	no	no	no	no	no	no	yes	no	no	no	no	no	no	no	yes
7712_8_11	ERR129263	ERS072722	BSAC666	Reuter_2015	2003	NA	NA	United Kingdom	-	52.3555	-1.1743	-	-	-	MRSA	IVh	no	no	22	no	26-23-23-xx-23-23-13-23-31-29-17-31-29-17-31-29-17-25-17-25-16-28	no	no	no	no	no	no	no	no	no	no	no	no	no	no	no	yes	no	no	no	yes	no	no	no	no	no	no	no	yes
7712_8_12	ERR129264	ERS072723	BSAC672	Reuter_2015	2003	NA	NA	United Kingdom	-	52.3555	-1.1743	-	-	-	MRSA	IVh	no	no	22	no	t379	no	no	no	no	no	no	no	no	no	no	no	no	no	no	no	yes	no	no	no	yes	no	no	no	no	no	no	no	yes
7712_8_13	ERR129265	ERS072885	BSAC673	Reuter_2015	2003	NA	NA	United Kingdom	-	52.3555	-1.1743	-	-	-	MRSA	IVh	no	no	22	no	t379	no	no	no	no	no	no	no	no	no	no	no	no	no	no	no	yes	no	no	no	yes	no	no	no	no	no	no	no	yes
7712_8_14	ERR129266	ERS072725	BSAC674	Reuter_2015	2003	NA	NA	United Kingdom	-	52.3555	-1.1743	-	-	-	MRSA	IVh	no	no	22	no	t379	no	no	no	no	no	no	no	no	no	no	no	no	no	no	no	no	no	no	no	yes	no	no	no	no	no	no	no	yes
7712_8_19	ERR129271	ERS073775	BSAC684	Reuter_2015	2003	NA	NA	United Kingdom	-	52.3555	-1.1743	-	-	-	MRSA	IVh	no	no	22	no	26-23-34-23-23-13-23-31-29-17-25-17-25-16-28	no	no	no	no	no	no	no	no	no	no	no	no	no	no	no	yes	no	no	no	yes	no	no	no	no	no	no	no	yes
7712_8_2	ERR129254	ERS073273	BSAC637	Reuter_2015	2003	NA	NA	United Kingdom	-	52.3555	-1.1743	-	-	-	MRSA	IVh	no	no	22	no	26-23-23-13-23-31-29-17-31-29-17-xx-17-25-17-25-16-28	no	no	no	no	no	no	no	no	no	no	no	no	no	no	no	yes	no	no	no	yes	no	no	no	no	no	no	no	yes
7712_8_20	ERR129272	ERS072731	BSAC685	Reuter_2015	2003	NA	NA	United Kingdom	-	52.3555	-1.1743	-	-	-	MRSA	IVh	no	no	22	no	t379	no	no	no	no	no	no	no	no	no	no	no	no	no	no	no	no	no	no	no	yes	no	no	no	no	no	no	no	yes
7712_8_21	ERR129273	ERS072732	BSAC686	Reuter_2015	2003	NA	NA	United Kingdom	-	52.3555	-1.1743	-	-	-	MRSA	IVh	no	no	22	no	t379	no	no	no	no	no	no	no	no	no	no	no	no	no	no	no	yes	no	no	no	yes	no	no	no	no	no	no	no	yes
7712_8_22	ERR129274	ERS072888	BSAC687	Reuter_2015	2003	NA	NA	United Kingdom	-	52.3555	-1.1743	-	-	-	MRSA	IVh	no	no	22	no	t379	no	no	no	no	no	no	no	no	no	no	no	no	no	no	no	yes	no	no	no	yes	no	no	no	no	no	no	no	yes
7712_8_23	ERR129275	ERS072734	BSAC688	Reuter_2015	2003	NA	NA	United Kingdom	-	52.3555	-1.1743	-	-	-	MRSA	IVh	no	no	22	no	26-23-23-13-23-31-29-17-31-29-17-25-xx-17-25-17-25-16-28	no	no	no	no	no	no	no	no	no	no	no	no	no	no	no	yes	no	no	no	yes	no	no	no	no	no	no	no	yes
7712_8_25	ERR129277	ERS072889	BSAC694	Reuter_2015	2003	NA	NA	United Kingdom	-	52.3555	-1.1743	-	-	-	MRSA	IVh	no	no	22	no	t628	no	no	no	no	no	no	no	no	no	no	no	no	no	no	no	yes	no	no	no	yes	no	no	no	no	no	no	no	yes
7712_8_26	ERR129278	ERS072737	BSAC695	Reuter_2015	2003	NA	NA	United Kingdom	-	52.3555	-1.1743	-	-	-	MRSA	IVh	no	no	22	no	t379	no	no	no	no	no	no	no	no	no	no	no	no	no	no	no	yes	no	no	no	yes	no	no	no	no	no	no	no	yes
7712_8_30	ERR129282	ERS072741	BSAC701	Reuter_2015	2003	NA	NA	United Kingdom	-	52.3555	-1.1743	-	-	-	MRSA	IVh	no	no	22	no	t379	no	no	no	no	no	no	no	no	no	no	no	no	no	no	no	yes	no	no	no	yes	no	no	no	no	no	no	no	yes
7712_8_31	ERR129283	ERS072891	BSAC703	Reuter_2015	2003	NA	NA	United Kingdom	-	52.3555	-1.1743	-	-	-	MRSA	IVh	no	no	22	no	t2113	no	no	no	no	no	no	no	no	no	no	no	no	no	no	no	yes	no	no	no	yes	no	no	no	no	no	no	no	yes
7712_8_32	ERR129284	ERS072743	BSAC704	Reuter_2015	2003	NA	NA	United Kingdom	-	52.3555	-1.1743	-	-	-	MRSA	IVh	no	no	22	no	t910	no	no	no	no	no	no	no	no	no	no	no	no	no	no	no	yes	no	no	no	yes	no	no	no	no	no	no	no	yes
7712_8_33	ERR129285	ERS072744	BSAC706	Reuter_2015	2003	NA	NA	United Kingdom	-	52.3555	-1.1743	-	-	-	MRSA	IVh	no	no	22	no	t032	no	no	no	no	no	no	no	no	no	no	no	no	no	no	no	yes	no	no	no	yes	no	no	no	no	no	no	no	yes
7712_8_35	ERR129287	ERS072746	BSAC714	Reuter_2015	2003	NA	NA	United Kingdom	-	52.3555	-1.1743	-	-	-	MRSA	IVh	no	no	22	no	t790	no	no	no	no	no	no	no	no	no	no	no	no	no	no	no	yes	no	no	no	yes	no	no	no	no	no	no	no	yes
7712_8_36	ERR129288	ERS072747	BSAC716	Reuter_2015	2003	NA	NA	United Kingdom	-	52.3555	-1.1743	-	-	-	MRSA	IVh	no	no	22	no	t379	no	no	no	no	no	no	no	no	no	no	no	no	no	no	no	yes	no	no	no	yes	no	no	no	no	no	no	no	yes
7712_8_38	ERR129290	ERS072749	BSAC725	Reuter_2015	2003	NA	NA	United Kingdom	-	52.3555	-1.1743	-	-	-	MRSA	IVh	no	no	22	no	t379	no	no	no	no	no	no	no	no	no	no	no	no	no	no	no	yes	no	no	no	yes	no	no	no	no	no	no	no	yes
7712_8_4	ERR129256	ERS072882	BSAC649	Reuter_2015	2003	NA	NA	United Kingdom	-	52.3555	-1.1743	-	-	-	MRSA	IVh	no	no	22	no	t379	no	no	no	no	no	no	no	no	no	no	no	no	no	no	no	yes	no	no	no	yes	no	no	no	no	no	no	no	yes
7712_8_40	ERR129292	ERS072894	BSAC732	Reuter_2015	2003	NA	NA	United Kingdom	-	52.3555	-1.1743	-	-	-	MRSA	IVh	no	no	22	no	t379	no	no	no	no	no	no	no	no	no	no	no	no	no	no	no	yes	no	no	no	yes	no	no	no	no	no	no	no	yes
7712_8_42	ERR129294	ERS072753	BSAC752	Reuter_2015	2004	NA	NA	United Kingdom	-	52.3555	-1.1743	-	-	-	MRSA	IVh	no	no	22	no	t379	no	no	no	no	no	no	no	no	no	no	no	no	no	no	no	yes	no	no	no	yes	no	no	no	no	no	no	no	yes
7712_8_43	ERR129295	ERS072895	BSAC754	Reuter_2015	2004	NA	NA	United Kingdom	-	52.3555	-1.1743	-	-	-	MRSA	IVh	no	no	22	no	t032	no	no	no	no	no	no	no	no	no	no	no	no	no	no	no	yes	no	no	no	yes	no	no	no	no	no	no	no	yes
7712_8_44	ERR129296	ERS072755	BSAC755	Reuter_2015	2004	NA	NA	United Kingdom	-	52.3555	-1.1743	-	-	-	MRSA	IVh	no	no	22	no	t032	no	no	no	no	no	no	no	no	no	no	no	no	no	no	no	yes	no	no	no	yes	no	no	no	no	no	no	no	yes
7712_8_48	ERR129300	ERS072759	BSAC763	Reuter_2015	2004	NA	NA	United Kingdom	-	52.3555	-1.1743	-	-	-	MRSA	IVh	no	no	22	no	26-23-23-13-23-31-29-17-25-xx-17-25-17-25-16-28	no	no	no	no	no	no	no	no	no	no	no	no	no	no	no	yes	no	no	no	yes	no	no	no	no	no	no	no	yes
7712_8_49	ERR129301	ERS072897	BSAC764	Reuter_2015	2004	NA	NA	United Kingdom	-	52.3555	-1.1743	-	-	-	MRSA	IVh	no	no	22	no	26-23-23-13-23-31-29-17-25-23	no	no	no	no	no	no	no	no	no	no	no	no	no	no	no	yes	no	no	no	yes	no	no	no	no	no	no	no	yes
7712_8_5	ERR129257	ERS072716	BSAC651	Reuter_2015	2003	NA	NA	United Kingdom	-	52.3555	-1.1743	-	-	-	MRSA	IVh	no	no	22	no	t379	no	no	no	no	no	no	no	no	no	no	no	no	no	no	no	yes	no	no	no	yes	no	no	no	no	no	no	no	yes
7712_8_51	ERR129303	ERS072762	BSAC766	Reuter_2015	2004	NA	NA	United Kingdom	-	52.3555	-1.1743	-	-	-	MRSA	IVh	no	no	22	no	t379	no	no	no	no	no	no	no	no	no	no	no	no	no	no	no	yes	no	no	no	yes	no	no	no	no	no	no	no	yes
7712_8_55	ERR129307	ERS072768	BSAC778	Reuter_2015	2004	NA	NA	United Kingdom	-	52.3555	-1.1743	-	-	-	MRSA	IVh	no	no	22	no	t379	no	no	no	no	no	no	no	no	no	no	no	no	no	no	no	yes	no	no	no	yes	no	no	no	no	no	no	no	yes
7712_8_56	ERR129308	ERS072900	BSAC779	Reuter_2015	2004	NA	NA	United Kingdom	-	52.3555	-1.1743	-	-	-	MRSA	IVh	no	no	22	no	t379	no	no	no	no	no	no	no	no	no	no	no	no	no	no	no	yes	no	no	no	yes	no	no	no	no	no	no	no	yes
7712_8_57	ERR129309	ERS072770	BSAC781	Reuter_2015	2004	NA	NA	United Kingdom	-	52.3555	-1.1743	-	-	-	MRSA	IVh	no	no	22	no	t885	no	no	no	no	no	no	no	no	no	no	no	no	no	no	no	yes	no	no	no	yes	no	no	no	no	no	no	no	yes
7712_8_58	ERR129310	ERS072771	BSAC787	Reuter_2015	2004	NA	NA	United Kingdom	-	52.3555	-1.1743	-	-	-	MRSA	IVh	no	no	22	no	t379	no	no	no	no	no	no	no	no	no	no	no	no	no	no	no	yes	no	no	no	yes	no	no	no	no	no	no	no	yes
7712_8_59	ERR129311	ERS072901	BSAC792	Reuter_2015	2004	NA	NA	United Kingdom	-	52.3555	-1.1743	-	-	-	MRSA	IVh	no	no	22	no	t379	no	no	no	no	no	no	no	no	no	no	no	no	no	no	no	yes	no	no	no	yes	no	no	no	no	no	no	no	yes
7712_8_60	ERR129312	ERS072773	BSAC793	Reuter_2015	2004	NA	NA	United Kingdom	-	52.3555	-1.1743	-	-	-	MRSA	IVh	no	no	22	no	26-23-23-13-23-31-29-17-31-29-17-xx-17-25-16-28	no	no	no	no	no	no	no	no	no	no	no	no	no	no	no	yes	no	no	no	yes	no	no	no	no	no	no	no	yes
7712_8_61	ERR129313	ERS072774	BSAC798	Reuter_2015	2004	NA	NA	United Kingdom	-	52.3555	-1.1743	-	-	-	MRSA	IVh	no	no	22	no	t608	no	no	no	no	no	no	no	no	no	no	no	no	no	no	no	yes	no	no	no	yes	no	no	no	no	no	no	no	yes
7712_8_62	ERR129314	ERS073280	BSAC799	Reuter_2015	2004	NA	NA	United Kingdom	-	52.3555	-1.1743	-	-	-	MRSA	IVh	no	no	22	no	t910	no	no	no	no	no	no	no	no	no	no	no	no	no	no	no	yes	no	no	no	yes	no	no	no	no	no	no	no	yes
7712_8_63	ERR129315	ERS072776	BSAC803	Reuter_2015	2004	NA	NA	United Kingdom	-	52.3555	-1.1743	-	-	-	MRSA	IVh	no	no	22	no	t4203	no	no	no	no	no	no	no	no	no	no	no	no	no	no	no	yes	no	no	no	yes	no	no	no	no	no	no	no	yes
7712_8_64	ERR129316	ERS072777	BSAC804	Reuter_2015	2004	NA	NA	United Kingdom	-	52.3555	-1.1743	-	-	-	MRSA	IVh	no	no	22	no	t379	no	no	no	no	no	no	no	no	no	no	no	no	no	no	no	yes	no	no	no	yes	no	no	no	no	no	no	no	yes
7712_8_65	ERR129317	ERS072903	BSAC805	Reuter_2015	2004	NA	NA	United Kingdom	-	52.3555	-1.1743	-	-	-	MRSA	IVh	no	no	22	no	26-23-23-13-23-31-29-17-31-29-17-xx-17-25-16-28	no	no	no	no	no	no	no	no	no	no	no	no	no	no	no	yes	no	no	no	yes	no	no	no	no	no	no	no	yes
7712_8_67	ERR129319	ERS072780	BSAC810	Reuter_2015	2004	NA	NA	United Kingdom	-	52.3555	-1.1743	-	-	-	MRSA	IVh	no	no	22	no	t022	no	no	no	no	no	no	no	no	no	no	no	no	no	no	no	yes	no	no	no	yes	no	no	no	no	no	no	no	yes
7712_8_68	ERR129320	ERS072904	BSAC812	Reuter_2015	2004	NA	NA	United Kingdom	-	52.3555	-1.1743	-	-	-	MRSA	IVh	no	no	22	no	t379	no	no	no	no	no	no	no	no	no	no	no	no	no	no	no	yes	no	no	no	yes	no	no	no	no	no	no	no	yes
7712_8_69	ERR129321	ERS072782	BSAC816	Reuter_2015	2004	NA	NA	United Kingdom	-	52.3555	-1.1743	-	-	-	MRSA	IVh	no	no	22	no	t670	no	no	no	no	no	no	no	no	no	no	no	no	no	no	no	yes	no	no	no	yes	no	no	no	no	no	no	no	yes
7712_8_70	ERR129322	ERS072783	BSAC820	Reuter_2015	2004	NA	NA	United Kingdom	-	52.3555	-1.1743	-	-	-	MRSA	IVh	no	no	22	no	t2860	no	no	no	no	no	no	no	no	no	no	no	no	no	no	no	yes	no	no	no	yes	no	no	no	no	no	no	no	yes
7712_8_73	ERR129325	ERS072786	BSAC825	Reuter_2015	2004	NA	NA	United Kingdom	-	52.3555	-1.1743	-	-	-	MRSA	IVh	no	no	22	no	t379	no	no	no	no	no	no	no	no	no	no	no	no	no	no	no	yes	no	no	no	yes	no	no	no	no	no	no	no	yes
7712_8_76	ERR129327	ERS072789	BSAC831	Reuter_2015	2004	NA	NA	United Kingdom	-	52.3555	-1.1743	-	-	-	MRSA	IVh	no	no	22	no	t379	no	no	no	no	no	no	no	no	no	no	no	no	no	no	no	yes	no	no	no	yes	no	no	no	no	no	no	no	yes
7712_8_77	ERR129328	ERS072907	BSAC832	Reuter_2015	2004	NA	NA	United Kingdom	-	52.3555	-1.1743	-	-	-	MRSA	IVh	no	no	22	no	t379	no	no	no	no	no	no	no	no	no	no	no	no	no	no	no	no	no	no	no	yes	no	no	no	no	no	no	no	yes
7712_8_79	ERR129329	ERS072792	BSAC837	Reuter_2015	2004	NA	NA	United Kingdom	-	52.3555	-1.1743	-	-	-	MRSA	IVh	no	no	22	no	t020	no	no	no	no	no	no	no	no	no	no	no	no	no	no	no	yes	no	no	no	yes	no	no	no	no	no	no	no	yes
7712_8_8	ERR129260	ERS072719	BSAC660	Reuter_2015	2003	NA	NA	United Kingdom	-	52.3555	-1.1743	-	-	-	MRSA	IVh	no	no	22	no	t1770	no	no	no	no	no	no	no	no	no	no	no	no	no	no	no	yes	no	no	no	yes	no	no	no	no	no	no	no	yes
7712_8_85	ERR129330	ERS072910	BSAC849	Reuter_2015	2004	NA	NA	United Kingdom	-	52.3555	-1.1743	-	-	-	MRSA	IVh	no	no	22	no	26-23-23-13-23-31-23-13-23-31-xx-29-17-31-29-17-25-17-25-16-28	no	no	no	no	no	no	no	no	no	no	no	no	no	no	no	yes	no	no	no	yes	no	no	no	no	no	no	no	yes
7712_8_88	ERR129333	ERS072913	BSAC854	Reuter_2015	2004	NA	NA	United Kingdom	-	52.3555	-1.1743	-	-	-	MRSA	IVh	no	no	22	no	t1802	no	no	no	no	no	no	no	no	no	no	no	no	no	no	no	yes	no	no	no	yes	no	no	no	no	no	no	no	yes
7712_8_9	ERR129261	ERS072720	BSAC661	Reuter_2015	2003	NA	NA	United Kingdom	-	52.3555	-1.1743	-	-	-	MRSA	IVh	no	no	22	no	t032	no	no	no	no	no	no	no	no	no	no	no	no	no	no	no	yes	no	no	no	yes	no	no	no	no	no	no	no	yes
7712_8_91	ERR129334	ERS072916	BSAC857	Reuter_2015	2004	NA	NA	United Kingdom	-	52.3555	-1.1743	-	-	-	MRSA	IVh	no	no	22	no	t379	no	no	no	no	no	no	no	no	no	no	no	no	no	no	no	yes	no	no	no	yes	no	no	no	no	no	no	no	yes
7712_8_93	ERR129335	ERS072919	BSAC864	Reuter_2015	2004	NA	NA	United Kingdom	-	52.3555	-1.1743	-	-	-	MRSA	IVh	no	no	22	no	t379	no	no	no	no	no	no	no	no	no	no	no	no	no	no	no	yes	no	no	no	yes	no	no	no	no	no	no	no	yes
7748_6_16	ERR134347	ERS073802	BSAC1390	Reuter_2015	2006	NA	NA	United Kingdom	-	52.3555	-1.1743	-	-	-	-	IVh	no	no	22	no	t005	no	no	no	no	no	no	no	no	no	no	no	no	no	no	no	yes	no	no	no	yes	no	no	no	no	no	no	no	no
7748_6_22	ERR134353	ERS073808	BSAC1515	Reuter_2015	2007	NA	NA	United Kingdom	-	52.3555	-1.1743	-	-	-	MRSA	IVh	no	no	22	no	t13111	no	no	no	no	no	no	no	no	no	no	no	no	no	no	no	yes	no	no	no	yes	no	no	no	no	no	no	no	yes
7748_6_25	ERR134356	ERS073409	BSAC1729	Reuter_2015	2004	NA	NA	United Kingdom	-	52.3555	-1.1743	-	-	-	MRSA	IVh	no	no	2274	no	-	no	no	no	no	no	no	no	no	no	no	no	no	no	no	no	yes	no	no	no	yes	no	no	no	no	no	no	no	yes
7748_6_31	ERR134362	ERS073559	BSAC2349	Reuter_2015	2009	NA	NA	United Kingdom	-	52.3555	-1.1743	-	-	-	MRSA	IVa	no	no	22	no	t379	no	no	no	no	no	no	no	no	no	no	no	no	no	no	no	yes	no	no	no	yes	no	no	no	no	no	no	no	yes
7748_6_34	ERR134365	ERS073612	BSAC2572	Reuter_2015	2009	NA	NA	United Kingdom	-	52.3555	-1.1743	-	-	-	MRSA	IVh	no	no	22	no	t670	no	no	no	no	no	no	no	no	no	no	no	no	no	no	no	yes	no	no	no	yes	no	no	no	no	no	no	no	yes
7748_6_35	ERR134366	ERS073613	BSAC2574	Reuter_2015	2009	NA	NA	United Kingdom	-	52.3555	-1.1743	-	-	-	MRSA	IVh	no	no	22	no	t849	no	no	no	no	no	no	no	no	no	no	no	no	no	no	no	yes	no	no	no	yes	no	no	no	no	no	no	no	yes
7748_6_37	ERR134368	ERS073615	BSAC2578	Reuter_2015	2009	NA	NA	United Kingdom	-	52.3555	-1.1743	-	-	-	MRSA	IVh	no	no	22	no	t670	no	no	no	no	no	no	no	no	no	no	no	no	no	no	no	yes	no	no	no	yes	no	no	no	no	no	no	no	yes
7748_6_38	ERR134369	ERS073616	BSAC2579	Reuter_2015	2009	NA	NA	United Kingdom	-	52.3555	-1.1743	-	-	-	MRSA	IVh	no	no	22	no	t1214	no	no	no	no	no	no	no	no	no	no	no	no	no	no	no	yes	no	no	no	yes	no	no	no	no	no	no	no	yes
7748_6_40	ERR134371	ERS073618	BSAC2584	Reuter_2015	2009	NA	NA	United Kingdom	-	52.3555	-1.1743	-	-	-	MRSA	IV	no	no	22	no	t458	no	no	no	no	no	no	no	no	no	no	no	no	no	no	no	no	no	no	no	yes	no	no	no	no	no	no	no	yes
7748_6_41	ERR134372	ERS073619	BSAC2585	Reuter_2015	2009	NA	NA	United Kingdom	-	52.3555	-1.1743	-	-	-	MRSA	IVh	no	no	22	no	t670	no	no	no	no	no	no	no	no	no	no	no	no	no	no	no	yes	no	no	no	yes	no	no	no	no	no	no	no	yes
7748_6_42	ERR134373	ERS073890	BSAC2586	Reuter_2015	2009	NA	NA	United Kingdom	-	52.3555	-1.1743	-	-	-	MRSA	IVh	no	no	22	no	t379	no	no	no	no	no	no	no	no	no	no	no	no	no	no	no	yes	no	no	no	yes	no	no	no	no	no	no	no	yes
7748_6_43	ERR134374	ERS073621	BSAC2591	Reuter_2015	2009	NA	NA	United Kingdom	-	52.3555	-1.1743	-	-	-	MRSA	IVh	yes	no	22	no	t223	no	no	no	no	no	no	no	no	no	no	no	no	no	no	no	yes	no	no	no	yes	no	no	no	no	no	no	no	yes
7748_6_44	ERR134375	ERS073622	BSAC2592	Reuter_2015	2009	NA	NA	United Kingdom	-	52.3555	-1.1743	-	-	-	MRSA	IVh	no	no	22	no	t379	no	no	no	no	no	no	no	no	no	no	no	no	no	no	no	no	no	no	no	yes	no	no	no	no	no	no	no	yes
7748_6_47	ERR134378	ERS073625	BSAC2613	Reuter_2015	2009	NA	NA	United Kingdom	-	52.3555	-1.1743	-	-	-	MRSA	IVh	no	no	22	no	t379	no	no	no	no	no	no	no	no	no	no	no	no	no	no	no	yes	no	no	no	yes	no	no	no	no	no	no	no	yes
7748_6_48	ERR134379	ERS073892	BSAC2632	Reuter_2015	2009	NA	NA	United Kingdom	-	52.3555	-1.1743	-	-	-	MRSA	IVh	no	no	22	no	t379	no	no	no	no	no	no	no	no	no	no	no	no	no	no	no	yes	no	no	no	yes	no	no	no	no	no	no	no	yes
7748_6_49	ERR134380	ERS073627	BSAC2639	Reuter_2015	2009	NA	NA	United Kingdom	-	52.3555	-1.1743	-	-	-	MRSA	IVh	no	no	22	no	t032	no	no	no	no	no	no	no	no	no	no	no	no	no	no	no	yes	no	no	no	yes	no	no	no	no	no	no	no	yes
7748_6_50	ERR134381	ERS073628	BSAC2640	Reuter_2015	2009	NA	NA	United Kingdom	-	52.3555	-1.1743	-	-	-	MRSA	IVh	no	no	22	no	t379	no	no	no	no	no	no	no	no	no	no	no	no	no	no	no	yes	no	no	no	yes	no	no	no	no	no	no	no	yes
7748_6_52	ERR134383	ERS073630	BSAC2654	Reuter_2015	2009	NA	NA	United Kingdom	-	52.3555	-1.1743	-	-	-	MRSA	IVh	no	no	22	no	t379	no	no	no	no	no	no	no	no	no	no	no	no	no	no	no	no	no	no	no	yes	no	no	no	no	no	no	no	yes
7748_6_54	ERR134385	ERS073981	BSAC2672	Reuter_2015	2009	NA	NA	United Kingdom	-	52.3555	-1.1743	-	-	-	MRSA	IVh	no	no	22	no	26-23-23-13-23-xx-29-17-31-29-17-24-25-16-28	no	no	no	no	no	no	no	no	no	no	no	no	no	no	no	yes	no	no	no	yes	no	no	no	no	no	no	no	yes
7748_6_55	ERR134386	ERS073633	BSAC2674	Reuter_2015	2009	NA	NA	United Kingdom	-	52.3555	-1.1743	-	-	-	MRSA	IVh	no	no	22	no	t885	no	no	no	no	no	no	no	no	no	no	no	no	no	no	no	yes	no	no	no	yes	no	no	no	no	no	no	no	yes
7748_6_56	ERR134387	ERS073634	BSAC2675	Reuter_2015	2009	NA	NA	United Kingdom	-	52.3555	-1.1743	-	-	-	MRSA	IVh	no	no	22	no	26-23-23-13-23-31-29-17-31-29-17-xx-16-16-28	no	no	no	no	no	no	no	no	no	no	no	no	no	no	no	yes	no	no	no	yes	no	no	no	no	no	no	no	yes
7748_6_57	ERR134388	ERS073895	BSAC2679	Reuter_2015	2009	NA	NA	United Kingdom	-	52.3555	-1.1743	-	-	-	MRSA	IVh	no	no	22	no	t1829	no	no	no	no	no	no	no	no	no	no	no	no	no	no	no	yes	no	no	no	yes	no	no	no	no	no	no	no	yes
7748_6_59	ERR134390	ERS073637	BSAC2686	Reuter_2015	2009	NA	NA	United Kingdom	-	52.3555	-1.1743	-	-	-	MRSA	IVh	no	no	22	no	26-23-23-13-23-31-29-17-31-29-17-xx-17-25-16-28	no	no	no	no	no	no	no	no	no	no	no	no	no	no	no	yes	no	no	no	yes	no	no	no	no	no	no	no	yes
7748_6_60	ERR134391	ERS073896	BSAC2691	Reuter_2015	2009	NA	NA	United Kingdom	-	52.3555	-1.1743	-	-	-	MRSA	IVh	no	no	22	no	t379	no	no	no	no	no	no	no	no	no	no	no	no	no	no	no	yes	no	no	no	yes	no	no	no	no	no	no	no	yes
7748_6_61	ERR134392	ERS073639	BSAC2713	Reuter_2015	2009	NA	NA	United Kingdom	-	52.3555	-1.1743	-	-	-	MRSA	IVh	no	no	22	no	t790	no	no	no	no	no	no	no	no	no	no	no	no	no	no	no	yes	no	no	no	yes	no	no	no	no	no	no	no	yes
7748_6_62	ERR134393	ERS073640	BSAC2727	Reuter_2015	2009	NA	NA	United Kingdom	-	52.3555	-1.1743	-	-	-	MRSA	IV	no	no	22	no	t379	no	no	no	no	no	no	no	no	no	no	no	no	no	no	no	yes	no	no	no	yes	no	no	no	no	no	no	no	yes
7748_6_63	ERR134394	ERS073982	BSAC2729	Reuter_2015	2009	NA	NA	United Kingdom	-	52.3555	-1.1743	-	-	-	MRSA	IVh	no	no	22	no	t790	no	no	no	no	no	no	no	no	no	no	no	no	no	no	no	yes	no	no	no	yes	no	no	no	no	no	no	no	yes
7748_6_64	ERR134395	ERS073642	BSAC2731	Reuter_2015	2009	NA	NA	United Kingdom	-	52.3555	-1.1743	-	-	-	MRSA	IVh	no	no	22	no	t379	no	no	no	no	no	no	no	no	no	no	no	no	no	no	no	yes	no	no	no	yes	no	no	no	no	no	no	no	yes
7748_6_65	ERR134396	ERS073643	BSAC2733	Reuter_2015	2009	NA	NA	United Kingdom	-	52.3555	-1.1743	-	-	-	MRSA	IVh	no	no	22	no	t1919	no	no	no	no	no	no	no	no	no	no	no	no	no	no	no	yes	no	no	no	yes	no	no	no	no	no	no	no	yes
7748_6_66	ERR134397	ERS073898	BSAC2756	Reuter_2015	2010	NA	NA	United Kingdom	-	52.3555	-1.1743	-	-	-	MRSA	IVh	no	no	22	no	t379	no	no	no	no	no	no	no	no	no	no	no	no	no	no	no	yes	no	no	no	yes	no	no	no	no	no	no	no	yes
7748_6_67	ERR134398	ERS073645	BSAC2759	Reuter_2015	2010	NA	NA	United Kingdom	-	52.3555	-1.1743	-	-	-	MRSA	IVh	no	no	22	no	26-23-13-23-31-29-17-31-29-17-xx-17-25-16-28	no	no	no	no	no	no	no	no	no	no	no	no	no	no	no	yes	no	no	no	yes	no	no	no	no	no	no	no	yes
7748_6_69	ERR134400	ERS073899	BSAC2767	Reuter_2015	2010	NA	NA	United Kingdom	-	52.3555	-1.1743	-	-	-	MRSA	IVh	no	no	22	no	26-23-13-23-31-31-29-17-31-29-17-xx-17-25-16-28	no	no	no	no	no	no	no	no	no	no	no	no	no	no	no	yes	no	no	no	yes	no	no	no	no	no	no	no	yes
7748_6_70	ERR134401	ERS073648	BSAC2768	Reuter_2015	2010	NA	NA	United Kingdom	-	52.3555	-1.1743	-	-	-	MRSA	IVh	no	no	22	no	t10490	no	no	no	no	no	no	no	no	no	no	no	no	no	no	no	yes	no	no	no	yes	no	no	no	no	no	no	no	yes
7748_6_72	ERR134403	ERS073651	BSAC2784	Reuter_2015	2010	NA	NA	United Kingdom	-	52.3555	-1.1743	-	-	-	MRSA	IVh	no	no	22	no	t379	no	no	no	no	no	no	no	no	no	no	no	no	no	no	no	yes	no	no	no	yes	no	no	no	no	no	no	no	yes
7748_6_73	ERR134404	ERS073652	BSAC2785	Reuter_2015	2009	NA	NA	United Kingdom	-	52.3555	-1.1743	-	-	-	MRSA	IVh	no	no	229	no	-	no	no	no	no	no	no	no	no	no	no	no	no	no	no	no	yes	no	no	no	yes	no	no	no	no	no	no	no	yes
7748_6_77	ERR134408	ERS073902	BSAC2793	Reuter_2015	2010	NA	NA	United Kingdom	-	52.3555	-1.1743	-	-	-	MRSA	IVh	no	no	22	no	t7980	no	no	no	no	no	no	no	no	no	no	no	no	no	no	no	yes	no	no	no	yes	no	no	no	no	no	no	no	yes
7748_6_80	ERR134411	ERS073984	BSAC2803	Reuter_2015	2010	NA	NA	United Kingdom	-	52.3555	-1.1743	-	-	-	MRSA	IVh	no	no	22	no	07-23-31-29-17-31-29-17-xx-25-17-25-16-28	no	no	no	no	no	no	no	no	no	no	no	no	no	no	no	yes	no	no	no	yes	no	no	no	no	no	no	no	yes
7748_6_85	ERR134416	ERS090125	BSAC1014S	Reuter_2015	2005	NA	NA	United Kingdom	-	52.3555	-1.1743	-	-	-	MRSA	IVh	no	no	22	no	t379	no	no	no	no	no	no	no	no	no	no	no	no	no	no	no	yes	no	no	no	yes	no	no	no	no	no	no	no	yes
7893_8_7	ERR156337	ERS123958	BSAR213	Holmes_2016	2011	11	24	United Kingdom	-	52.3555	-1.1743	-	-	-	MRSA	IVh	no	no	22	no	-	no	no	no	no	no	no	no	no	no	no	no	no	no	no	no	yes	no	no	no	yes	no	no	no	no	no	no	no	yes
7907_7_17	ERR302662	ERS094548	BSAR180	Holmes_2016	2004	4	20	United Kingdom	-	52.3555	-1.1743	-	-	-	MRSA	IVh	no	no	22	no	-	no	no	no	no	no	no	no	no	no	no	no	no	no	no	no	yes	no	no	no	yes	no	no	no	no	no	no	no	yes
7907_7_18	ERR302663	ERS094550	BSAR182	Holmes_2016	2004	9	1	United Kingdom	-	52.3555	-1.1743	-	-	-	MRSA	IVh	no	no	22	no	-	no	no	no	no	no	no	no	no	no	no	no	no	no	no	no	yes	no	no	no	yes	no	no	no	no	no	no	no	yes
7907_7_20	ERR302665	ERS094570	BSAR202	Holmes_2016	2005	11	21	United Kingdom	-	52.3555	-1.1743	-	-	-	MRSA	IVh	no	no	22	no	-	no	no	no	no	no	no	no	no	no	no	no	no	no	no	no	yes	no	no	no	yes	no	no	no	no	no	no	no	yes
7907_7_21	ERR302666	ERS094571	BSAR203	Holmes_2016	2006	5	25	United Kingdom	-	52.3555	-1.1743	-	-	-	MRSA	IVh	no	no	22	no	-	no	no	no	no	no	no	no	no	no	no	no	no	no	no	no	yes	no	no	no	yes	no	no	no	no	no	no	no	yes
7907_7_56	ERR302701	ERS104594	BSAR159_2	Holmes_2016	2003	11	3	United Kingdom	-	52.3555	-1.1743	-	-	-	MRSA	IVh	no	no	22	no	-	no	no	no	no	no	no	no	no	no	no	no	no	no	no	no	yes	no	no	no	yes	no	no	no	no	no	no	no	yes
7907_7_57	ERR302702	ERS104595	BSAR160_2	Holmes_2016	2006	5	15	United Kingdom	-	52.3555	-1.1743	-	-	-	MRSA	IVh	no	no	22	no	-	no	no	no	no	no	no	no	no	no	no	no	no	no	no	no	yes	no	no	no	yes	no	no	no	no	no	no	no	yes
7907_7_58	ERR302703	ERS104596	BSAR161_2	Holmes_2016	2006	6	12	United Kingdom	-	52.3555	-1.1743	-	-	-	MRSA	IVh	no	no	22	no	-	no	no	no	no	no	no	no	no	no	no	no	no	no	no	no	yes	no	no	no	yes	no	no	no	no	no	no	no	yes
7907_7_59	ERR302704	ERS104597	BSAR162_2	Holmes_2016	2006	6	2	United Kingdom	-	52.3555	-1.1743	-	-	-	MRSA	IVh	no	no	22	no	-	no	no	no	no	no	no	no	no	no	no	no	no	no	no	no	no	no	no	no	yes	no	no	no	no	no	no	no	yes
7907_7_60	ERR302705	ERS104598	BSAR163_2	Holmes_2016	2007	2	15	United Kingdom	-	52.3555	-1.1743	-	-	-	MRSA	IVh	no	no	22	no	-	no	no	no	no	no	no	no	no	no	no	no	no	no	no	no	no	no	no	no	yes	no	no	no	no	no	no	no	yes
7907_7_63	ERR302708	ERS104601	BSAR166_2	Holmes_2016	2004	2	26	United Kingdom	-	52.3555	-1.1743	-	-	-	MRSA	IVh	no	no	22	no	-	no	no	no	no	no	no	no	no	no	no	no	no	no	no	no	yes	no	no	no	yes	no	no	no	no	no	no	no	yes
7907_7_64	ERR302709	ERS104602	BSAR167_2	Holmes_2016	2004	8	16	United Kingdom	-	52.3555	-1.1743	-	-	-	MRSA	IVh	no	no	22	no	-	no	no	no	no	no	no	no	no	no	no	no	no	no	no	no	yes	no	no	no	yes	no	no	no	no	no	no	no	yes
7907_7_66	ERR302711	ERS104604	BSAR169_2	Holmes_2016	2004	11	2	United Kingdom	-	52.3555	-1.1743	-	-	-	MRSA	IVh	no	no	22	no	-	no	no	no	no	no	no	no	no	no	no	no	no	no	no	no	yes	no	no	no	yes	no	no	no	no	no	no	no	yes
7907_7_67	ERR302712	ERS104605	BSAR170_2	Holmes_2016	2005	2	15	United Kingdom	-	52.3555	-1.1743	-	-	-	MRSA	IVh	no	no	22	no	-	no	no	no	no	no	no	no	no	no	no	no	no	no	no	no	yes	no	no	no	yes	no	no	no	no	no	no	no	yes
7907_7_68	ERR302713	ERS104606	BSAR171_2	Holmes_2016	2005	4	12	United Kingdom	-	52.3555	-1.1743	-	-	-	MRSA	IVh	no	no	22	no	-	no	no	no	no	no	no	no	no	no	no	no	no	no	no	no	yes	no	no	no	yes	no	no	no	no	no	no	no	yes
7907_7_69	ERR302714	ERS104607	BSAR172_2	Holmes_2016	2004	NA	NA	United Kingdom	-	52.3555	-1.1743	-	-	-	MRSA	IVh	no	no	22	no	-	no	no	no	no	no	no	no	no	no	no	no	no	no	no	no	yes	no	no	no	yes	no	no	no	no	no	no	no	yes
7907_7_70	ERR302715	ERS104608	BSAR173_2	Holmes_2016	2006	6	16	United Kingdom	-	52.3555	-1.1743	-	-	-	MRSA	IVh	no	no	22	no	-	no	no	no	no	no	no	no	no	no	no	no	no	no	no	no	yes	no	no	no	yes	no	no	no	no	no	no	no	yes
7907_7_71	ERR302716	ERS104609	BSAR174_2	Holmes_2016	2004	1	24	United Kingdom	-	52.3555	-1.1743	-	-	-	MRSA	IVh	no	no	22	no	-	no	no	no	no	no	no	no	no	no	no	no	no	no	no	no	no	no	no	no	yes	no	no	no	no	no	no	no	yes
7907_7_72	ERR302717	ERS104611	BSAR176_2	Holmes_2016	2006	7	24	United Kingdom	-	52.3555	-1.1743	-	-	-	MRSA	IVh	no	no	22	no	-	no	no	no	no	no	no	no	no	no	no	no	no	no	no	no	yes	no	no	no	yes	no	no	no	no	no	no	no	yes
7907_7_73	ERR302718	ERS104612	BSAR177_2	Holmes_2016	2004	10	26	United Kingdom	-	52.3555	-1.1743	-	-	-	MRSA	IVh	no	no	22	no	-	no	no	no	no	no	no	no	no	no	no	no	no	no	no	no	no	no	no	no	yes	no	no	no	no	no	no	no	yes
7907_7_74	ERR302719	ERS104613	BSAR178_2	Holmes_2016	2004	10	4	United Kingdom	-	52.3555	-1.1743	-	-	-	MRSA	IVh	no	no	22	no	-	no	no	no	no	no	no	no	no	no	no	no	no	no	no	no	yes	no	no	no	yes	no	no	no	no	no	no	no	yes
7907_7_77	ERR302722	ERS104618	BSAR183_2	Holmes_2016	2003	12	3	United Kingdom	-	52.3555	-1.1743	-	-	-	MRSA	IVh	no	no	22	no	-	no	no	no	no	no	no	no	no	no	no	no	no	no	no	no	no	no	no	no	yes	no	no	no	no	no	no	no	yes
7907_7_79	ERR302724	ERS104620	BSAR185_2	Holmes_2016	2003	7	23	United Kingdom	-	52.3555	-1.1743	-	-	-	MRSA	IVh	no	no	22	no	-	no	no	no	no	no	no	no	no	no	no	no	no	no	no	no	yes	no	no	no	yes	no	no	no	no	no	no	no	yes
7907_7_80	ERR302725	ERS104621	BSAR186_2	Holmes_2016	2004	12	6	United Kingdom	-	52.3555	-1.1743	-	-	-	MRSA	IVh	no	no	22	no	-	no	no	no	no	no	no	no	no	no	no	no	no	no	no	no	yes	no	no	no	yes	no	no	no	no	no	no	no	yes
7907_7_81	ERR302726	ERS104622	BSAR187_2	Holmes_2016	2006	3	30	United Kingdom	-	52.3555	-1.1743	-	-	-	MRSA	IVh	no	no	22	no	-	no	no	no	no	no	no	no	no	no	no	no	no	no	no	no	yes	no	no	no	yes	no	no	no	no	no	no	no	yes
7907_7_82	ERR302727	ERS104623	BSAR188_2	Holmes_2016	2006	7	24	United Kingdom	-	52.3555	-1.1743	-	-	-	MRSA	IVh	no	no	22	no	-	no	no	no	no	no	no	no	no	no	no	no	no	no	no	no	yes	no	no	no	yes	no	no	no	no	no	no	no	yes
7907_7_84	ERR302729	ERS104625	BSAR190_2	Holmes_2016	2004	NA	NA	United Kingdom	-	52.3555	-1.1743	-	-	-	MRSA	IVh	no	no	22	no	-	no	no	no	no	no	no	no	no	no	no	no	no	no	no	no	no	no	no	no	yes	no	no	no	no	no	no	no	yes
7907_7_85	ERR302730	ERS104626	BSAR191_2	Holmes_2016	2005	3	24	United Kingdom	-	52.3555	-1.1743	-	-	-	MRSA	IVh	no	no	22	no	-	no	no	no	no	no	no	no	no	no	no	no	no	no	no	no	no	no	no	no	yes	no	no	no	no	no	no	no	yes
7907_7_87	ERR302732	ERS104628	BSAR193_2	Holmes_2016	2005	12	28	United Kingdom	-	52.3555	-1.1743	-	-	-	MRSA	IVh	no	no	22	no	-	no	no	no	no	no	no	no	no	no	no	no	no	no	no	no	yes	no	no	no	yes	no	no	no	no	no	no	no	yes
7907_7_88	ERR302733	ERS104629	BSAR194_2	Holmes_2016	2007	2	8	United Kingdom	-	52.3555	-1.1743	-	-	-	MRSA	IVh	no	no	22	no	-	no	no	no	no	no	no	no	no	no	no	no	no	no	no	no	yes	no	no	no	yes	no	no	no	no	no	no	no	yes
7907_7_90	ERR302735	ERS104631	BSAR196_2	Holmes_2016	2004	3	3	United Kingdom	-	52.3555	-1.1743	-	-	-	MRSA	IVh	no	no	22	no	-	no	no	no	no	no	no	no	no	no	no	no	no	no	no	no	yes	no	no	no	yes	no	no	no	no	no	no	no	yes
7907_7_92	ERR302737	ERS104634	BSAR199_2	Holmes_2016	2006	6	9	United Kingdom	-	52.3555	-1.1743	-	-	-	MRSA	IVh	no	no	22	no	-	no	no	no	no	no	no	no	no	no	no	no	no	no	no	no	yes	no	no	no	yes	no	no	no	no	no	no	no	yes
7907_7_93	ERR302738	ERS104635	BSAR200_2	Holmes_2016	2006	1	10	United Kingdom	-	52.3555	-1.1743	-	-	-	MRSA	IVh	no	no	22	no	-	no	no	no	no	no	no	no	no	no	no	no	no	no	no	no	yes	no	no	no	yes	no	no	no	no	no	no	no	yes
7907_7_95	ERR302740	ERS104639	BSAR204_2	Holmes_2016	2006	4	25	United Kingdom	-	52.3555	-1.1743	-	-	-	MRSA	IVh	no	no	22	no	-	no	no	no	no	no	no	no	no	no	no	no	no	no	no	no	yes	no	no	no	yes	no	no	no	no	no	no	no	yes
8490_3_11	ERR211900	ERS136725	BSAC865_rpt	Reuter_2015	2004	NA	NA	United Kingdom	-	52.3555	-1.1743	-	-	-	MRSA	IVh	no	no	22	no	t379	no	no	no	no	no	no	no	no	no	no	no	no	no	no	no	yes	no	no	no	yes	no	no	no	no	no	no	no	yes
8490_3_2	ERR211891	ERS136716	BSAC833_rpt	Reuter_2015	2004	NA	NA	United Kingdom	-	52.3555	-1.1743	-	-	-	MRSA	IVh	no	no	22	no	26-23-23-13-23-31-29-17-31-29-17-xx-17-25-16-28	no	no	no	no	no	no	no	no	no	no	no	no	no	no	no	yes	no	no	no	yes	no	no	no	no	no	no	no	yes
8490_3_3	ERR211892	ERS136717	BSAC838_rpt	Reuter_2015	2004	NA	NA	United Kingdom	-	52.3555	-1.1743	-	-	-	MRSA	IVh	no	no	22	no	t379	no	no	no	no	no	no	no	no	no	no	no	no	no	no	no	yes	no	no	no	yes	no	no	no	no	no	no	no	yes
8490_3_5	ERR211894	ERS136719	BSAC845_rpt	Reuter_2015	2004	NA	NA	United Kingdom	-	52.3555	-1.1743	-	-	-	MRSA	IVh	no	no	22	no	t379	no	no	no	no	no	no	no	no	no	no	no	no	no	no	no	yes	no	no	no	yes	no	no	no	no	no	no	no	yes
8490_3_7	ERR211896	ERS136721	BSAC848_rpt	Reuter_2015	2004	NA	NA	United Kingdom	-	52.3555	-1.1743	-	-	-	MRSA	IVh	no	no	22	no	t3350	no	no	no	no	no	no	no	no	no	no	no	no	no	no	no	yes	no	no	no	yes	no	no	no	no	no	no	no	yes
8490_3_9	ERR211898	ERS136723	BSAC856_rpt	Reuter_2015	2004	NA	NA	United Kingdom	-	52.3555	-1.1743	-	-	-	MRSA	IVh	no	no	22	no	t1802	no	no	no	no	no	no	no	no	no	no	no	no	no	no	no	yes	no	no	no	yes	no	no	no	no	no	no	no	yes
8728_5_17	ERR223126	ERS072507	BSAC102	Holmes_2016	2001	NA	NA	United Kingdom	-	52.3555	-1.1743	-	-	-	MRSA	IVh	no	no	22	no	-	no	no	no	no	no	no	no	no	no	no	no	no	no	no	no	yes	no	no	no	yes	no	no	no	no	no	no	no	yes
8728_5_18	ERR223127	ERS072813	BSAC103	Holmes_2016	2001	NA	NA	United Kingdom	-	52.3555	-1.1743	-	-	-	MRSA	IVh	no	no	22	no	-	no	no	no	no	no	no	no	no	no	no	no	no	no	no	no	yes	no	no	no	yes	no	no	no	no	no	no	no	yes
8728_5_19	ERR223128	ERS072828	BSAC216	Holmes_2016	2001	NA	NA	United Kingdom	-	52.3555	-1.1743	-	-	-	MRSA	IVh	no	no	22	no	-	no	no	no	no	no	no	no	no	no	no	no	no	no	no	no	yes	no	no	no	yes	no	no	no	no	no	no	no	yes
8728_5_20	ERR223129	ERS072554	BSAC217	Holmes_2016	2001	NA	NA	United Kingdom	-	52.3555	-1.1743	-	-	-	MRSA	IVh	no	no	22	no	-	no	no	no	no	no	no	no	no	no	no	no	no	no	no	no	yes	no	no	no	yes	no	no	no	no	no	no	no	yes
8728_5_22	ERR223131	ERS072708	BSAC626	Holmes_2016	2003	NA	NA	United Kingdom	-	52.3555	-1.1743	-	-	-	MRSA	IVh	no	no	22	no	-	no	no	no	no	no	no	no	no	no	no	no	no	no	no	no	yes	no	no	no	yes	no	no	no	no	no	no	no	yes
8728_5_23	ERR223132	ERS072880	BSAC630	Holmes_2016	2003	NA	NA	United Kingdom	-	52.3555	-1.1743	-	-	-	MRSA	IVh	no	no	22	no	-	no	no	no	no	no	no	no	no	no	no	no	no	no	no	no	yes	no	no	no	yes	no	no	no	no	no	no	no	yes
8728_5_24	ERR223133	ERS072756	BSAC757	Holmes_2016	2004	NA	NA	United Kingdom	-	52.3555	-1.1743	-	-	-	MRSA	IVh	no	no	22	no	-	no	no	no	no	no	no	no	no	no	no	no	no	no	no	no	yes	no	no	no	yes	no	no	no	no	no	no	no	yes
8728_5_25	ERR223134	ERS073776	BSAC759	Holmes_2016	2004	NA	NA	United Kingdom	-	52.3555	-1.1743	-	-	-	MRSA	IVh	no	no	22	no	-	no	no	no	no	no	no	no	no	no	no	no	no	no	no	no	yes	no	no	no	yes	no	no	no	no	no	no	no	yes
8728_5_26	ERR223135	ERS073318	BSAC1108	Holmes_2016	2005	NA	NA	United Kingdom	-	52.3555	-1.1743	-	-	-	MRSA	IVh	no	no	22	no	-	no	no	no	no	no	no	no	no	no	no	no	no	no	no	no	no	no	no	no	yes	no	no	no	no	no	no	no	yes
8728_5_27	ERR223136	ERS073017	BSAC1110	Holmes_2016	2005	NA	NA	United Kingdom	-	52.3555	-1.1743	-	-	-	MRSA	IVh	no	no	22	no	-	no	no	no	no	no	no	no	no	no	no	no	no	no	no	no	yes	no	no	no	yes	no	no	no	no	no	no	no	yes
8728_5_28	ERR223137	ERS073063	BSAC1229	Holmes_2016	2005	NA	NA	United Kingdom	-	52.3555	-1.1743	-	-	-	MRSA	IVh	no	no	22	no	-	no	no	no	no	no	no	no	no	no	no	no	no	no	no	no	yes	no	no	no	yes	no	no	no	no	no	no	no	yes
8728_5_30	ERR223139	ERS073215	BSAC1600	Holmes_2016	2007	NA	NA	United Kingdom	-	52.3555	-1.1743	-	-	-	MRSA	IVh	no	no	22	no	-	no	no	no	no	no	no	no	no	no	no	no	no	no	no	no	yes	no	no	no	yes	no	no	no	no	no	no	no	yes
8728_5_31	ERR223140	ERS073216	BSAC1603	Holmes_2016	2007	NA	NA	United Kingdom	-	52.3555	-1.1743	-	-	-	MRSA	IVh	no	no	22	no	-	no	no	no	no	no	no	no	no	no	no	no	no	no	no	no	yes	no	no	no	yes	no	no	no	no	no	no	no	yes
8728_5_32	ERR223141	ERS073460	BSAC1928	Holmes_2016	2008	NA	NA	United Kingdom	-	52.3555	-1.1743	-	-	-	MRSA	IVh	no	no	22	no	-	no	no	no	no	no	no	no	no	no	no	no	no	no	no	no	yes	no	no	no	no	no	no	no	no	no	no	no	yes
8728_5_33	ERR223142	ERS074017	BSAC1931	Holmes_2016	2008	NA	NA	United Kingdom	-	52.3555	-1.1743	-	-	-	MRSA	IVh	no	no	22	no	-	no	no	no	no	no	no	no	no	no	no	no	no	no	no	no	yes	no	no	no	yes	no	no	no	no	no	no	no	yes
8728_5_34	ERR223143	ERS073973	BSAC2372	Holmes_2016	2009	NA	NA	United Kingdom	-	52.3555	-1.1743	-	-	-	MRSA	IV	no	no	22	no	-	no	no	no	no	no	no	no	no	no	no	no	no	no	no	no	yes	no	no	no	yes	no	no	no	no	no	no	no	yes
8728_5_35	ERR223144	ERS073871	BSAC2376	Holmes_2016	2009	NA	NA	United Kingdom	-	52.3555	-1.1743	-	-	-	MRSA	IVh	no	no	22	no	-	no	no	no	no	no	no	no	no	no	no	no	no	no	no	no	yes	no	no	no	yes	no	no	no	no	no	no	no	yes
8728_5_36	ERR223145	ERS074022	BSAC2593	Holmes_2016	2009	NA	NA	United Kingdom	-	52.3555	-1.1743	-	-	-	MRSA	IVh	no	no	22	no	-	no	no	no	no	no	no	no	no	no	no	no	no	no	no	no	yes	no	no	no	yes	no	no	no	no	no	no	no	yes
8728_5_37	ERR223146	ERS073624	BSAC2604	Holmes_2016	2009	NA	NA	United Kingdom	-	52.3555	-1.1743	-	-	-	MRSA	IVh	no	no	22	no	-	no	no	no	no	no	no	no	no	no	no	no	no	no	no	no	yes	no	no	no	yes	no	no	no	no	no	no	no	yes
8728_5_38	ERR223147	ERS073914	BSAC2949	Holmes_2016	2010	NA	NA	United Kingdom	-	52.3555	-1.1743	-	-	-	MRSA	IVh	no	no	22	no	-	no	no	no	no	no	no	no	no	no	no	no	no	no	no	no	yes	no	no	no	yes	no	no	no	no	no	no	no	yes
8728_5_39	ERR223148	ERS073693	BSAC2952	Holmes_2016	2010	NA	NA	United Kingdom	-	52.3555	-1.1743	-	-	-	MRSA	IVh	no	no	22	no	-	no	no	no	no	no	no	no	no	no	no	no	no	no	no	no	no	no	no	no	yes	no	no	no	no	no	no	no	yes
8987_2_12	ERR234807	-	-	Holmes_2016	2011	NA	NA	United Kingdom	-	52.3555	-1.1743	-	-	-	MRSA	IVh	no	no	22	no	-	no	no	no	no	no	no	no	no	no	no	no	no	no	no	no	yes	no	no	no	yes	no	no	no	no	no	no	no	yes
8987_2_14	ERR234809	-	-	Holmes_2016	2012	NA	NA	United Kingdom	-	52.3555	-1.1743	-	-	-	MRSA	IVh	no	no	22	no	-	no	no	no	no	no	no	no	no	no	no	no	no	no	no	no	yes	no	no	no	yes	no	no	no	no	no	no	no	yes
8987_2_20	ERR234815	-	-	Holmes_2016	2012	NA	NA	United Kingdom	-	52.3555	-1.1743	-	-	-	MRSA	IVh	no	no	22	no	-	no	no	no	no	no	no	no	no	no	no	no	no	no	no	no	yes	no	no	no	yes	no	no	no	no	no	no	no	yes
8987_2_28	ERR234823	-	-	Holmes_2016	2011	NA	NA	United Kingdom	-	52.3555	-1.1743	-	-	-	MRSA	IVh	no	no	22	no	-	no	no	no	no	no	no	no	no	no	no	no	no	no	no	no	yes	no	no	no	yes	no	no	no	no	no	no	no	yes
8987_2_37	ERR234832	-	-	Holmes_2016	2012	NA	NA	United Kingdom	-	52.3555	-1.1743	-	-	-	MRSA	IVh	no	no	22	no	-	no	no	no	no	no	no	no	no	no	no	no	no	no	no	no	yes	no	no	no	yes	no	no	no	no	no	no	no	yes
8987_2_45	ERR234840	-	-	Holmes_2016	2012	NA	NA	United Kingdom	-	52.3555	-1.1743	-	-	-	MRSA	IVh	no	no	22	no	-	no	no	no	no	no	no	no	no	no	no	no	no	no	no	no	yes	no	no	no	yes	no	no	no	no	no	no	no	yes
8987_2_50	ERR234845	-	-	Holmes_2016	2012	NA	NA	United Kingdom	-	52.3555	-1.1743	-	-	-	MRSA	IVh	no	no	22	no	-	no	no	no	no	no	no	no	no	no	no	no	no	no	no	no	yes	no	no	no	yes	no	no	no	no	no	no	no	yes
8987_2_52	ERR234847	-	-	Holmes_2016	2012	NA	NA	United Kingdom	-	52.3555	-1.1743	-	-	-	MRSA	IVh	no	no	22	no	-	no	no	no	no	no	no	no	no	no	no	no	no	no	no	no	yes	no	no	no	yes	no	no	no	no	no	no	no	yes
8987_2_6	ERR234855	-	-	Holmes_2016	2010	NA	NA	United Kingdom	-	52.3555	-1.1743	-	-	-	MRSA	IVh	no	no	22	no	-	no	no	no	no	no	no	no	no	no	no	no	no	no	no	no	yes	no	no	no	no	no	no	no	no	no	no	no	yes
8987_2_67	ERR234862	-	-	Holmes_2016	2012	NA	NA	United Kingdom	-	52.3555	-1.1743	-	-	-	MRSA	IVh	no	no	22	no	-	no	no	no	no	no	no	no	no	no	no	no	no	no	no	no	no	no	no	no	yes	no	no	no	no	no	no	no	yes
8987_2_74	ERR234869	-	-	Holmes_2016	2012	NA	NA	United Kingdom	-	52.3555	-1.1743	-	-	-	MRSA	IVh	no	no	22	no	-	no	no	no	no	no	no	no	no	no	no	no	no	no	no	no	yes	no	no	no	yes	no	no	no	no	no	no	no	yes
8987_2_85	ERR234880	-	-	Holmes_2016	2010	NA	NA	United Kingdom	-	52.3555	-1.1743	-	-	-	MRSA	IVh	no	no	22	no	-	no	no	no	no	no	no	no	no	no	no	no	no	no	no	no	yes	no	no	no	yes	no	no	no	no	no	no	no	yes
8987_2_90	ERR234885	-	-	Holmes_2016	2012	NA	NA	United Kingdom	-	52.3555	-1.1743	-	-	-	MRSA	IVh	no	no	22	no	-	no	no	no	no	no	no	no	no	no	no	no	no	no	no	no	yes	no	no	no	yes	no	no	no	no	no	no	no	yes
8987_2_92	ERR234887	-	-	Holmes_2016	2012	NA	NA	United Kingdom	-	52.3555	-1.1743	-	-	-	MRSA	IVh	no	no	22	no	-	no	no	no	no	no	no	no	no	no	no	no	no	no	no	no	yes	no	no	no	yes	no	no	no	no	no	no	no	yes
9061_8_76	ERR237619	-	-	Holmes_2016	2007	NA	NA	United Kingdom	-	52.3555	-1.1743	-	-	-	MRSA	IVh	no	no	22	no	-	no	no	no	no	no	no	no	no	no	no	no	no	no	no	no	no	no	no	no	yes	no	no	no	no	no	no	no	yes
9061_8_78	ERR237621	-	-	Holmes_2016	2005	NA	NA	United Kingdom	-	52.3555	-1.1743	-	-	-	MRSA	IVh	no	no	22	no	-	no	no	no	no	no	no	no	no	no	no	no	no	no	no	no	yes	no	no	no	yes	no	no	no	no	no	no	no	yes
9061_8_83	ERR237626	-	-	Holmes_2016	2006	NA	NA	United Kingdom	-	52.3555	-1.1743	-	-	-	MRSA	IVh	no	no	22	no	-	no	no	no	no	no	no	no	no	no	no	no	no	no	no	no	yes	no	no	no	yes	no	no	no	no	no	no	no	yes
9061_8_88	ERR237631	-	-	Holmes_2016	2006	NA	NA	United Kingdom	-	52.3555	-1.1743	-	-	-	MRSA	IVh	no	no	22	no	-	no	no	no	no	no	no	no	no	no	no	no	no	no	no	no	yes	no	no	no	yes	no	no	no	no	no	no	no	yes
9061_8_90	ERR237633	-	-	Holmes_2016	2005	NA	NA	United Kingdom	-	52.3555	-1.1743	-	-	-	MRSA	IVh	no	no	22	no	-	no	no	no	no	no	no	no	no	no	no	no	no	no	no	no	yes	no	no	no	yes	no	no	no	no	no	no	no	yes
9061_8_92	ERR237635	-	-	Holmes_2016	2006	NA	NA	United Kingdom	-	52.3555	-1.1743	-	-	-	MRSA	IVh	no	no	22	no	-	no	no	no	no	no	no	no	no	no	no	no	no	no	no	no	yes	no	no	no	yes	no	no	no	no	no	no	no	yes
9472_2_34	ERR294307	-	-	Holmes_2016	2003	NA	NA	United Kingdom	-	52.3555	-1.1743	-	-	-	MRSA	IVh	no	no	22	no	-	no	no	no	no	no	no	no	no	no	no	no	no	no	no	no	no	no	no	no	yes	no	no	no	no	no	no	no	yes
ERR070033	ERR070033	-	-	Harris_2013	2011	NA	NA	United Kingdom	Cambridge	52.2071	0.119672	-	-	-	MRSA	IVc	no	yes	2371	no	-	no	no	no	no	no	no	no	no	no	no	no	no	no	no	no	yes	no	no	no	no	no	no	no	no	no	no	no	yes
ERR070034	ERR070034	-	-	Harris_2013	2011	NA	NA	United Kingdom	Cambridge	52.2071	0.119672	-	-	-	MRSA	IVc	no	yes	2371	no	-	no	no	no	no	no	no	no	no	no	no	no	no	no	no	no	yes	no	no	no	no	no	no	no	no	no	no	no	no
ERR070036	ERR070036	-	-	Harris_2013	2011	NA	NA	United Kingdom	Cambridge	52.2071	0.119672	-	-	-	MRSA	IVc	no	yes	2371	no	-	no	no	no	no	no	no	no	no	no	no	no	no	no	no	no	yes	no	no	no	no	no	no	no	no	no	no	no	yes
ERR070037	ERR070037	-	-	Harris_2013	2011	NA	NA	United Kingdom	Cambridge	52.2071	0.119672	-	-	-	MRSA	IVh	no	no	22	no	-	no	no	no	no	no	no	no	no	no	no	no	no	no	no	no	yes	no	no	no	yes	no	no	no	no	no	no	no	yes
ERR070038	ERR070038	-	-	Harris_2013	2011	NA	NA	United Kingdom	Cambridge	52.2071	0.119672	-	-	-	MRSA	IVc	no	yes	2371	no	-	no	no	no	no	no	no	no	no	no	no	no	no	no	no	no	yes	no	no	no	no	no	no	no	no	no	no	no	no
ERR070039	ERR070039	-	-	Harris_2013	2011	NA	NA	United Kingdom	Cambridge	52.2071	0.119672	-	-	-	MRSA	IVc	no	yes	2371	no	-	no	no	no	no	no	no	no	no	no	no	no	no	no	no	no	yes	no	no	no	no	no	no	no	no	no	no	no	no
ERR070040	ERR070040	-	-	Harris_2013	2011	NA	NA	United Kingdom	Cambridge	52.2071	0.119672	-	-	-	MRSA	IVc	no	yes	2371	no	-	no	no	no	no	no	no	no	no	no	no	no	no	no	no	no	yes	no	no	no	no	no	no	no	no	no	no	no	no
ERR070042	ERR070042	-	-	Harris_2013	2011	NA	NA	United Kingdom	Cambridge	52.2071	0.119672	-	-	-	MRSA	IVc	no	yes	2371	no	-	no	no	no	no	no	no	no	no	no	no	no	no	no	no	no	yes	no	no	no	no	no	no	no	no	no	no	no	no
ERR070043	ERR070043	-	-	Harris_2013	2011	NA	NA	United Kingdom	Cambridge	52.2071	0.119672	-	-	-	MRSA	IVc	no	yes	2371	no	-	no	no	no	no	no	no	no	no	no	no	no	no	no	no	no	yes	no	no	no	no	no	no	no	no	no	no	no	no
ERR070044	ERR070044	-	-	Harris_2013	2011	NA	NA	United Kingdom	Cambridge	52.2071	0.119672	-	-	-	MRSA	IVc	no	yes	2371	no	-	no	no	no	no	no	no	no	no	no	no	no	no	no	no	no	yes	no	no	no	no	no	no	no	no	no	no	no	no
ERR070045	ERR070045	-	-	Harris_2013	2011	NA	NA	United Kingdom	Cambridge	52.2071	0.119672	-	-	-	MRSA	IVc	no	yes	2371	no	-	no	no	no	no	no	no	no	no	no	no	no	no	no	no	no	yes	no	no	no	no	no	no	no	no	no	no	no	no
ERR070046	ERR070046	-	-	Harris_2013	2011	NA	NA	United Kingdom	Cambridge	52.2071	0.119672	-	-	-	MRSA	IVc	no	yes	2371	no	-	no	no	no	no	no	no	no	no	no	no	no	no	no	no	no	yes	no	no	no	no	no	no	no	no	no	no	no	no
ERR070047	ERR070047	-	-	Harris_2013	2011	NA	NA	United Kingdom	Cambridge	52.2071	0.119672	-	-	-	MRSA	IVc	no	yes	2371	no	-	no	no	no	no	no	no	no	no	no	no	no	no	no	no	no	yes	no	no	no	no	no	no	no	no	no	no	no	no
ERR070048	ERR070048	-	-	Harris_2013	2011	NA	NA	United Kingdom	Cambridge	52.2071	0.119672	-	-	-	MRSA	IVc	no	yes	2371	no	-	no	no	no	no	no	no	no	no	no	no	no	no	no	no	no	yes	no	no	no	no	no	no	no	no	no	no	no	yes
ERR072246	ERR072246	-	-	Harris_2013	2011	NA	NA	United Kingdom	Cambridge	52.2071	0.119672	-	-	-	MRSA	IVc	no	yes	2371	no	-	no	no	no	no	no	no	no	no	no	no	no	no	no	no	no	yes	no	no	no	no	no	no	no	no	no	no	no	no
ERR072247	ERR072247	-	-	Harris_2013	2011	NA	NA	United Kingdom	Cambridge	52.2071	0.119672	-	-	-	MRSA	IVc	no	yes	2371	no	-	no	no	no	no	no	no	no	no	no	no	no	no	no	no	no	yes	no	no	no	no	no	no	no	no	no	no	no	no
ERR072250	ERR072250	-	-	Harris_2013	2011	NA	NA	United Kingdom	Cambridge	52.2071	0.119672	-	-	-	MRSA	IVh	no	no	22	no	-	no	no	no	no	no	no	no	no	no	no	no	no	no	no	no	yes	no	no	no	yes	no	no	no	no	no	no	no	yes
ERR072251	ERR072251	-	-	Harris_2013	2011	NA	NA	United Kingdom	Cambridge	52.2071	0.119672	-	-	-	MRSA	IVh	no	no	22	no	-	no	no	no	no	no	no	no	no	no	no	no	no	no	no	no	yes	no	no	no	yes	no	no	no	no	no	no	no	yes
ERR072252	ERR072252	-	-	Harris_2013	2011	NA	NA	United Kingdom	Cambridge	52.2071	0.119672	-	-	-	MRSA	IVh	no	no	22	no	-	no	no	no	no	no	no	no	no	no	no	no	no	no	no	no	yes	no	no	no	yes	no	no	no	no	no	no	no	yes
ERR072253	ERR072253	-	-	Harris_2013	2011	NA	NA	United Kingdom	Cambridge	52.2071	0.119672	-	-	-	MRSA	IVh	no	no	22	no	-	no	no	no	no	no	no	no	no	no	no	no	no	no	no	no	yes	no	no	no	yes	no	no	no	no	no	no	no	yes
ERR084492	ERR084492	-	-	Warne_2016	2006	NA	NA	United Kingdom	Cambridge	52.1756	0.141871	blood	-	-	MRSA	IVh	no	no	22	no	-	no	no	no	no	no	no	no	no	no	no	no	no	no	no	no	yes	no	no	no	yes	no	no	no	no	no	no	no	yes
ERR084535	7065_8_44	ERS050080	ASARM109	Warne_2016	2007	NA	NA	United Kingdom	Cambridge	52.1756	0.141871	-	-	-	MRSA	IV(2B)	no	no	2925	no	-	no	no	no	no	no	no	no	no	no	no	no	no	no	no	no	yes	no	no	no	yes	no	no	no	no	no	no	no	yes
ERR084579	ERR084579	-	-	Warne_2016	2008	NA	NA	United Kingdom	Cambridge	52.1756	0.141871	blood	-	-	MRSA	IVh	no	no	22	no	-	no	no	no	no	no	no	no	no	no	no	no	no	no	no	no	yes	no	no	no	yes	no	no	no	no	no	no	no	yes
ERR084676	7083_1_39	ERS050171	ASARM212	Warne_2016	2010	NA	NA	United Kingdom	Cambridge	52.1756	0.141871	-	-	-	MRSA	IV(2B)	no	no	1784	no	-	no	no	no	no	no	no	no	no	no	no	no	no	no	no	no	yes	no	no	no	yes	no	no	no	no	no	no	no	yes
ERR085401	ERR085401	-	-	Harris_2013	2011	NA	NA	United Kingdom	Cambridge	52.2071	0.119672	-	-	-	MRSA	IVc	no	yes	2371	no	-	no	no	no	no	no	no	no	no	no	no	no	no	no	no	no	yes	no	no	no	no	no	no	no	no	no	no	no	no
ERR085402	ERR085402	-	-	Harris_2013	2011	NA	NA	United Kingdom	Cambridge	52.2071	0.119672	-	-	-	MRSA	IVc	no	yes	2371	no	-	no	no	no	no	no	no	no	no	no	no	no	no	no	no	no	yes	no	no	no	no	no	no	no	no	no	no	no	no
ERR085403	ERR085403	-	-	Harris_2013	2011	NA	NA	United Kingdom	Cambridge	52.2071	0.119672	-	-	-	MRSA	IVc	no	yes	2371	no	-	no	no	no	no	no	no	no	no	no	no	no	no	no	no	no	yes	no	no	no	no	no	no	no	no	no	no	no	no
ERR085404	ERR085404	-	-	Harris_2013	2011	NA	NA	United Kingdom	Cambridge	52.2071	0.119672	-	-	-	MRSA	IVc	no	yes	2371	no	-	no	no	no	no	no	no	no	no	no	no	no	no	no	no	no	yes	no	no	no	no	no	no	no	no	no	no	no	no
ERR085405	ERR085405	-	-	Harris_2013	2011	NA	NA	United Kingdom	Cambridge	52.2071	0.119672	-	-	-	MRSA	IVc	no	yes	2371	no	-	no	no	no	no	no	no	no	no	no	no	no	no	no	no	no	yes	no	no	no	no	no	no	no	no	no	no	no	no
ERR085406	ERR085406	-	-	Harris_2013	2011	NA	NA	United Kingdom	Cambridge	52.2071	0.119672	-	-	-	MRSA	IVc	no	yes	2371	no	-	no	no	no	no	no	no	no	no	no	no	no	no	no	no	no	yes	no	no	no	no	no	no	no	no	no	no	no	no
ERR085407	ERR085407	-	-	Harris_2013	2011	NA	NA	United Kingdom	Cambridge	52.2071	0.119672	-	-	-	MRSA	IVc	no	yes	2371	no	-	no	no	no	no	no	no	no	no	no	no	no	no	no	no	no	yes	no	no	no	no	no	no	no	no	no	no	no	no
ERR085408	ERR085408	-	-	Harris_2013	2011	NA	NA	United Kingdom	Cambridge	52.2071	0.119672	-	-	-	MRSA	IVc	no	yes	2371	no	-	no	no	no	no	no	no	no	no	no	no	no	no	no	no	no	yes	no	no	no	no	no	no	no	no	no	no	no	yes
ERR085409	ERR085409	-	-	Harris_2013	2011	NA	NA	United Kingdom	Cambridge	52.2071	0.119672	-	-	-	MRSA	IVc	no	yes	2371	no	-	no	no	no	no	no	no	no	no	no	no	no	no	no	no	no	yes	no	no	no	no	no	no	no	no	no	no	no	no
ERR085411	ERR085411	-	-	Harris_2013	2011	NA	NA	United Kingdom	Cambridge	52.2071	0.119672	-	-	-	MRSA	IVc	no	yes	2371	no	-	no	no	no	no	no	no	no	no	no	no	no	no	no	no	no	yes	no	no	no	no	no	no	no	no	no	no	no	no
ERR085412	ERR085412	-	-	Harris_2013	2011	NA	NA	United Kingdom	Cambridge	52.2071	0.119672	-	-	-	MRSA	IVh	no	no	22	no	-	no	no	no	no	no	no	no	no	no	no	no	no	no	no	no	yes	no	no	no	yes	no	no	no	no	no	no	no	yes
ERR085413	ERR085413	-	-	Harris_2013	2011	NA	NA	United Kingdom	Cambridge	52.2071	0.119672	-	-	-	MRSA	IVc	no	yes	2371	no	-	no	no	no	no	no	no	no	no	no	no	no	no	no	no	no	yes	no	no	no	no	no	no	no	no	no	no	no	yes
ERR085414	ERR085414	-	-	Harris_2013	2011	NA	NA	United Kingdom	Cambridge	52.2071	0.119672	-	-	-	MRSA	IVc	no	yes	2371	no	-	no	no	no	no	no	no	no	no	no	no	no	no	no	no	no	yes	no	no	no	no	no	no	no	no	no	no	no	no
ERR085415	ERR085415	-	-	Harris_2013	2011	NA	NA	United Kingdom	Cambridge	52.2071	0.119672	-	-	-	MRSA	IVc	no	yes	2371	no	-	no	no	no	no	no	no	no	no	no	no	no	no	no	no	no	yes	no	no	no	no	no	no	no	no	no	no	no	no
ERR085416	ERR085416	-	-	Harris_2013	2011	NA	NA	United Kingdom	Cambridge	52.2071	0.119672	-	-	-	MRSA	IVc	no	yes	2371	no	-	no	no	no	no	no	no	no	no	no	no	no	no	no	no	no	yes	no	no	no	no	no	no	no	no	no	no	no	no
ERR085417	ERR085417	-	-	Harris_2013	2011	NA	NA	United Kingdom	Cambridge	52.2071	0.119672	-	-	-	MRSA	IVc	no	yes	2371	no	-	no	no	no	no	no	no	no	no	no	no	no	no	no	no	no	yes	no	no	no	no	no	no	no	no	no	no	no	no
ERR085420	ERR085420	-	-	Harris_2013	2011	NA	NA	United Kingdom	Cambridge	52.2071	0.119672	-	-	-	MRSA	IVh	no	no	22	no	-	no	no	no	no	no	no	no	no	no	no	no	no	no	no	no	yes	no	no	no	yes	no	no	no	no	no	no	no	yes
ERR085421	ERR085421	-	-	Harris_2013	2011	NA	NA	United Kingdom	Cambridge	52.2071	0.119672	-	-	-	MRSA	IVh	no	no	22	no	-	no	no	no	no	no	no	no	no	no	no	no	no	no	no	no	yes	no	no	no	yes	no	no	no	no	no	no	no	yes
ERR085422	ERR085422	-	-	Harris_2013	2011	NA	NA	United Kingdom	Cambridge	52.2071	0.119672	-	-	-	MRSA	IVh	no	no	22	no	-	no	no	no	no	no	no	no	no	no	no	no	no	no	no	no	yes	no	no	no	yes	no	no	no	no	no	no	no	yes
ERR085423	ERR085423	-	-	Harris_2013	2011	NA	NA	United Kingdom	Cambridge	52.2071	0.119672	-	-	-	MRSA	IVh	no	no	22	no	-	no	no	no	no	no	no	no	no	no	no	no	no	no	no	no	yes	no	no	no	yes	no	no	no	no	no	no	no	yes
ERR109520	ERR109520	-	-	Warne_2016	2007	NA	NA	United Kingdom	Cambridge	52.1756	0.141871	blood	-	-	-	MSSA	no	no	22	no	-	no	no	no	no	no	no	no	no	no	no	no	no	no	no	no	yes	no	no	no	yes	no	no	no	no	no	no	no	yes
ERR109574	ERR109574	-	-	Warne_2016	2007	NA	NA	United Kingdom	Cambridge	52.1756	0.141871	blood	-	-	-	MSSA	no	no	22	no	-	no	no	no	no	no	no	no	no	no	no	no	no	no	no	no	yes	no	no	no	yes	no	no	no	no	no	no	no	yes
ERR124429	ERR124429	-	-	Harris_2013	2011	NA	NA	United Kingdom	Cambridge	52.2071	0.119672	-	-	-	MRSA	IVc	no	yes	2371	no	-	no	no	no	no	no	no	no	no	no	no	no	no	no	no	no	yes	no	no	no	no	no	no	no	no	no	no	no	no
ERR124430	ERR124430	-	-	Harris_2013	2011	NA	NA	United Kingdom	Cambridge	52.2071	0.119672	-	-	-	MRSA	IVc	no	yes	2371	no	-	no	no	no	no	no	no	no	no	no	no	no	no	no	no	no	yes	no	no	no	no	no	no	no	no	no	no	no	no
ERR124431	ERR124431	-	-	Harris_2013	2011	NA	NA	United Kingdom	Cambridge	52.2071	0.119672	-	-	-	MRSA	IVc	no	yes	2371	no	-	no	no	no	no	no	no	no	no	no	no	no	no	no	no	no	yes	no	no	no	no	no	no	no	no	no	no	no	no
ERR124433	ERR124433	-	-	Harris_2013	2011	NA	NA	United Kingdom	Cambridge	52.2071	0.119672	-	-	-	MRSA	IVc	no	yes	2371	no	-	no	no	no	no	no	no	no	no	no	no	no	no	no	no	no	yes	no	no	no	no	no	no	no	no	no	no	no	no
ERR124434	ERR124434	-	-	Harris_2013	2011	NA	NA	United Kingdom	Cambridge	52.2071	0.119672	-	-	-	MRSA	IVc	no	yes	2371	no	-	no	no	no	no	no	no	no	no	no	no	no	no	no	no	no	yes	no	no	no	no	no	no	no	no	no	no	no	no
ERR124435	ERR124435	-	-	Harris_2013	2011	NA	NA	United Kingdom	Cambridge	52.2071	0.119672	-	-	-	MRSA	IVc	no	yes	2371	no	-	no	no	no	no	no	no	no	no	no	no	no	no	no	no	no	yes	no	no	no	no	no	no	no	no	no	no	no	yes
ERR128705	ERR128705	-	-	Harris_2013	2011	NA	NA	United Kingdom	Cambridge	52.2071	0.119672	-	-	-	MRSA	IVc	no	yes	22	no	-	no	no	no	no	no	no	no	no	no	no	no	no	no	no	no	yes	no	no	no	no	no	no	no	no	no	no	no	yes
ERR128706	ERR128706	-	-	Harris_2013	2011	NA	NA	United Kingdom	Cambridge	52.2071	0.119672	-	-	-	MRSA	IVc	no	yes	22	no	-	no	no	no	no	no	no	no	no	no	no	no	no	no	no	no	yes	no	no	no	no	no	no	no	no	no	no	no	no
ERR128707	ERR128707	-	-	Harris_2013	2011	NA	NA	United Kingdom	Cambridge	52.2071	0.119672	-	-	-	MRSA	IVc	no	yes	2371	no	-	no	no	no	no	no	no	no	no	no	no	no	no	no	no	no	yes	no	no	no	no	no	no	no	no	no	no	no	yes
ERR128708	ERR128708	-	-	Harris_2013	2011	NA	NA	United Kingdom	Cambridge	52.2071	0.119672	-	-	-	MRSA	IVc	no	yes	2371	no	-	no	no	no	no	no	no	no	no	no	no	no	no	no	no	no	yes	no	no	no	no	no	no	no	no	no	no	no	no
ERR128709	ERR128709	-	-	Harris_2013	2011	NA	NA	United Kingdom	Cambridge	52.2071	0.119672	-	-	-	MRSA	IVc	no	yes	2371	no	-	no	no	no	no	no	no	no	no	no	no	no	no	no	no	no	yes	no	no	no	no	no	no	no	no	no	no	no	yes
ERR128710	ERR128710	-	-	Harris_2013	2011	NA	NA	United Kingdom	Cambridge	52.2071	0.119672	-	-	-	MRSA	IVc	no	yes	2371	no	-	no	no	no	no	no	no	no	no	no	no	no	no	no	no	no	yes	no	no	no	no	no	no	no	no	no	no	no	no
ERR128711	ERR128711	-	-	Harris_2013	2011	NA	NA	United Kingdom	Cambridge	52.2071	0.119672	-	-	-	MRSA	IVc	no	yes	2371	no	-	no	no	no	no	no	no	no	no	no	no	no	no	no	no	no	yes	no	no	no	no	no	no	no	no	no	no	no	yes
ERR128712	ERR128712	-	-	Harris_2013	2011	NA	NA	United Kingdom	Cambridge	52.2071	0.119672	-	-	-	MRSA	IVc	no	yes	2371	no	-	no	no	no	no	no	no	no	no	no	no	no	no	no	no	no	yes	no	no	no	no	no	no	no	no	no	no	no	no
ERR128713	ERR128713	-	-	Harris_2013	2011	NA	NA	United Kingdom	Cambridge	52.2071	0.119672	-	-	-	MRSA	IVc	no	yes	2371	no	-	no	no	no	no	no	no	no	no	no	no	no	no	no	no	no	yes	no	no	no	no	no	no	no	no	no	no	no	yes
ERR128714	ERR128714	-	-	Harris_2013	2011	NA	NA	United Kingdom	Cambridge	52.2071	0.119672	-	-	-	MRSA	IVc	no	yes	2371	no	-	no	no	no	no	no	no	no	no	no	no	no	no	no	no	no	yes	no	no	no	no	no	no	no	no	no	no	no	no
ERR128715	ERR128715	-	-	Harris_2013	2011	NA	NA	United Kingdom	Cambridge	52.2071	0.119672	-	-	-	MRSA	IVc	no	yes	2371	no	-	no	no	no	no	no	no	no	no	no	no	no	no	no	no	no	yes	no	no	no	no	no	no	no	no	no	no	no	no
ERR128716	ERR128716	-	-	Harris_2013	2011	NA	NA	United Kingdom	Cambridge	52.2071	0.119672	-	-	-	MRSA	IVc	no	yes	2371	no	-	no	no	no	no	no	no	no	no	no	no	no	no	no	no	no	yes	no	no	no	no	no	no	no	no	no	no	no	no
ERR128717	ERR128717	-	-	Harris_2013	2011	NA	NA	United Kingdom	Cambridge	52.2071	0.119672	-	-	-	MRSA	IVc	no	yes	2371	no	-	no	no	no	no	no	no	no	no	no	no	no	no	no	no	no	yes	no	no	no	no	no	no	no	no	no	no	no	no
ERR128718	ERR128718	-	-	Harris_2013	2011	NA	NA	United Kingdom	Cambridge	52.2071	0.119672	-	-	-	MRSA	IVc	no	yes	2371	no	-	no	no	no	no	no	no	no	no	no	no	no	no	no	no	no	yes	no	no	no	no	no	no	no	no	no	no	no	yes
ERR128719	ERR128719	-	-	Harris_2013	2011	NA	NA	United Kingdom	Cambridge	52.2071	0.119672	-	-	-	MRSA	IVc	no	yes	2371	no	-	no	no	no	no	no	no	no	no	no	no	no	no	no	no	no	yes	no	no	no	no	no	no	no	no	no	no	no	no
ERR128720	ERR128720	-	-	Harris_2013	2011	NA	NA	United Kingdom	Cambridge	52.2071	0.119672	-	-	-	MRSA	IVc	no	yes	2371	no	-	no	no	no	no	no	no	no	no	no	no	no	no	no	no	no	yes	no	no	no	no	no	no	no	no	no	no	no	yes
ERR131801	ERR131801	-	-	Harris_2013	2011	NA	NA	United Kingdom	Cambridge	52.2071	0.119672	-	-	-	MRSA	IVh	no	no	22	no	-	no	no	no	no	no	no	no	no	no	no	no	no	no	no	no	yes	no	no	no	no	no	no	no	no	no	no	no	yes
ERR131802	ERR131802	-	-	Harris_2013	2011	NA	NA	United Kingdom	Cambridge	52.2071	0.119672	-	-	-	MRSA	IVh	no	no	22	no	-	no	no	no	no	no	no	no	no	no	no	no	no	no	no	no	yes	no	no	no	no	no	no	no	no	no	no	no	yes
ERR131805	ERR131805	-	-	Harris_2013	2011	NA	NA	United Kingdom	Cambridge	52.2071	0.119672	-	-	-	MRSA	IVh	no	no	22	no	-	no	no	no	no	no	no	no	no	no	no	no	no	no	no	no	yes	no	no	no	yes	no	no	no	no	no	no	no	yes
ERR131806	ERR131806	-	-	Harris_2013	2011	NA	NA	United Kingdom	Cambridge	52.2071	0.119672	-	-	-	MRSA	IVc	no	yes	22	no	-	no	no	no	no	no	no	no	no	no	no	no	no	no	no	no	yes	no	no	no	no	no	no	no	no	no	no	no	no
ERR131807	ERR131807	-	-	Harris_2013	2011	NA	NA	United Kingdom	Cambridge	52.2071	0.119672	-	-	-	MRSA	IVc	no	yes	22	no	-	no	no	no	no	no	no	no	no	no	no	no	no	no	no	no	yes	no	no	no	no	no	no	no	no	no	no	no	yes
ERR131808	ERR131808	-	-	Harris_2013	2011	NA	NA	United Kingdom	Cambridge	52.2071	0.119672	-	-	-	MRSA	IVc	no	yes	2371	no	-	no	no	no	no	no	no	no	no	no	no	no	no	no	no	no	yes	no	no	no	no	no	no	no	no	no	no	no	yes
ERR131809	ERR131809	-	-	Harris_2013	2011	NA	NA	United Kingdom	Cambridge	52.2071	0.119672	-	-	-	MRSA	IVc	no	yes	2371	no	-	no	no	no	no	no	no	no	no	no	no	no	no	no	no	no	yes	no	no	no	no	no	no	no	no	no	no	no	yes
ERR131810	ERR131810	-	-	Harris_2013	2011	NA	NA	United Kingdom	Cambridge	52.2071	0.119672	-	-	-	MRSA	IVc	no	yes	2371	no	-	no	no	no	no	no	no	no	no	no	no	no	no	no	no	no	yes	no	no	no	no	no	no	no	no	no	no	no	yes
ERR131811	ERR131811	-	-	Harris_2013	2011	NA	NA	United Kingdom	Cambridge	52.2071	0.119672	-	-	-	MRSA	IVc	no	yes	2371	no	-	no	no	no	no	no	no	no	no	no	no	no	no	no	no	no	yes	no	no	no	no	no	no	no	no	no	no	no	no
ERR131812	ERR131812	-	-	Harris_2013	2011	NA	NA	United Kingdom	Cambridge	52.2071	0.119672	-	-	-	MRSA	IVc	no	yes	2371	no	-	no	no	no	no	no	no	no	no	no	no	no	no	no	no	no	yes	no	no	no	no	no	no	no	no	no	no	no	no
ERR131813	ERR131813	-	-	Harris_2013	2011	NA	NA	United Kingdom	Cambridge	52.2071	0.119672	-	-	-	MRSA	IVc	no	yes	2371	no	-	no	no	no	no	no	no	no	no	no	no	no	no	no	no	no	yes	no	no	no	no	no	no	no	no	no	no	no	yes
ERR131814	ERR131814	-	-	Harris_2013	2011	NA	NA	United Kingdom	Cambridge	52.2071	0.119672	-	-	-	MRSA	IVc	no	yes	2371	no	-	no	no	no	no	no	no	no	no	no	no	no	no	no	no	no	yes	no	no	no	no	no	no	no	no	no	no	no	yes
ERR131815	ERR131815	-	-	Harris_2013	2011	NA	NA	United Kingdom	Cambridge	52.2071	0.119672	-	-	-	MRSA	IVc	no	yes	2371	no	-	no	no	no	no	no	no	no	no	no	no	no	no	no	no	no	yes	no	no	no	no	no	no	no	no	no	no	no	yes
ERR156427	ERR156427	-	-	Warne_2016	2011	NA	NA	United Kingdom	Cambridge	52.1756	0.141871	blood	-	-	MRSA	IVh	no	no	22	no	-	no	no	no	no	no	no	no	no	no	no	no	no	no	no	no	yes	no	no	no	yes	no	no	no	no	no	no	no	yes
ERR156520	ERR156520	-	-	Warne_2016	2005	NA	NA	United Kingdom	Cambridge	52.1756	0.141871	blood	-	-	MRSA	IVh	no	no	22	no	-	no	no	no	no	no	no	no	no	no	no	no	no	no	no	no	no	no	no	no	yes	no	no	no	no	no	no	no	yes
ERR159046	7922_1_70	ERS108509	EOE196	Warne_2016	2003	NA	NA	United Kingdom	Cambridge	52.1756	0.141871	-	-	-	MRSA	IV(2B)	no	no	2910	no	-	no	no	no	no	no	no	no	no	no	no	no	no	no	no	no	yes	no	no	no	yes	no	no	no	no	no	no	no	yes
ERR159047	7922_1_71	ERS108350	EOE197	Warne_2016	2003	NA	NA	United Kingdom	Cambridge	52.1756	0.141871	-	-	-	MRSA	IV(2B)	no	no	2910	no	-	no	no	no	no	no	no	no	no	no	no	no	no	no	no	no	yes	no	no	no	yes	no	no	no	no	no	no	no	yes
ERR171912	8113_5_92	ERS134155	ASARM224	Warne_2016	2012	NA	NA	United Kingdom	Cambridge	52.1756	0.141871	-	-	-	MRSA	IV(2B)	no	no	2046	no	-	no	no	no	no	no	no	no	no	no	no	no	no	no	no	no	yes	no	no	no	yes	no	no	no	no	no	no	no	yes
ERR588011	ERR588011	-	ERR588011	Bletz_2015	2014	NA	NA	United Kingdom	Northern Ireland	54.7877	-6.49231	-	-	-	MRSA	IVh	no	no	22	no	t3490	no	no	no	no	no	no	no	no	no	no	no	no	no	no	no	yes	no	no	no	yes	no	no	no	no	no	no	no	yes
ERR593106	ERR593106	-	ERR593106	Bletz_2015	2013	NA	NA	United Kingdom	Northern Ireland	54.7877	-6.49231	-	-	-	MRSA	IVh	no	no	22	no	t032	no	no	no	no	no	no	no	no	no	no	no	no	no	no	no	yes	no	no	no	yes	no	no	no	no	no	no	no	yes
ERR593110	ERR593110	-	ERR593110	Bletz_2015	2014	NA	NA	United Kingdom	Northern Ireland	54.7877	-6.49231	-	-	-	MRSA	IVh	no	no	22	no	t3490	no	no	no	no	no	no	no	no	no	no	no	no	no	no	no	yes	no	no	no	yes	no	no	no	no	no	no	no	yes
ERR593116	ERR593116	-	ERR593116	Bletz_2015	2013	NA	NA	United Kingdom	England	52.3555	-1.17432	-	-	-	MRSA	IVh	no	no	22	no	t032	no	no	no	no	no	no	no	no	no	no	no	no	no	no	no	yes	no	no	no	yes	no	no	no	no	no	no	no	yes
ERR593117	ERR593117	-	ERR593117	Bletz_2015	2013	NA	NA	United Kingdom	Northern Ireland	54.7877	-6.49231	-	-	-	MRSA	IVh	no	no	22	no	t032	no	no	no	no	no	no	no	no	no	no	no	no	no	no	no	yes	no	no	no	yes	no	no	no	no	no	no	no	yes
ERR593127	ERR593127	-	ERR593127	Bletz_2015	2013	NA	NA	Ireland	-	53.1424	-7.69205	-	-	-	MRSA	IVh	no	no	22	no	t032	no	no	no	no	no	no	no	no	no	no	no	no	no	no	no	yes	no	no	no	yes	no	no	no	no	no	no	no	yes
ERR593130	ERR593130	-	ERR593130	Bletz_2015	2013	NA	NA	United Kingdom	Northern Ireland	54.7877	-6.49231	-	-	-	MRSA	IVh	no	no	22	no	t032	no	no	no	no	no	no	no	no	no	no	no	no	no	no	no	yes	no	no	no	yes	no	no	no	no	no	no	no	yes
ERR593131	ERR593131	-	ERR593131	Bletz_2015	2013	NA	NA	USA	New York-Inwood	40.8677	-73.9212	-	-	-	MRSA	IVh	no	no	22	no	t379	no	no	no	no	no	no	no	no	no	no	no	no	no	no	no	yes	no	no	no	yes	no	no	no	no	no	no	no	yes
ERR593134	ERR593134	-	ERR593134	Bletz_2015	2013	NA	NA	USA	New York-Inwood	40.8677	-73.9212	-	-	-	MRSA	IVh	no	no	22	no	t379	no	no	no	no	no	no	no	no	no	no	no	no	no	no	no	no	no	no	no	yes	no	no	no	no	no	no	no	yes
ERR593136	ERR593136	-	ERR593136	Bletz_2015	2013	NA	NA	USA	New York-Morrisania	40.8251	-73.911	-	-	-	MRSA	IVh	no	no	22	no	-	no	no	no	no	no	no	no	no	no	no	no	no	no	no	no	yes	no	no	no	yes	no	no	no	no	no	no	no	no
ERR593138	ERR593138	-	ERR593138	Bletz_2015	2013	NA	NA	USA	New York-Inwood	40.8677	-73.9212	-	-	-	MRSA	IVh	no	no	22	no	t032	no	no	no	no	no	no	no	no	no	no	no	no	no	no	no	yes	no	no	no	yes	no	no	no	no	no	no	no	yes
ERR593139	ERR593139	-	ERR593139	Bletz_2015	2013	NA	NA	USA	New York-EastHarlem	40.7957	-73.9389	-	-	-	MRSA	IVh	no	no	22	no	t1559	no	no	no	no	no	no	no	no	no	no	no	no	no	no	no	yes	no	no	no	yes	no	no	no	no	no	no	no	yes
ERR593149	ERR593149	-	ERR593149	Bletz_2015	2013	NA	NA	USA	New York-Inwood	40.8677	-73.9212	-	-	-	MRSA	IVh	no	no	22	no	t032	no	no	no	no	no	no	no	no	no	no	no	no	no	no	no	yes	no	no	no	yes	no	no	no	no	no	no	no	yes
ERR593151	ERR593151	-	ERR593151	Bletz_2015	2013	NA	NA	USA	New York-Riverdale	40.8941	-73.911	-	-	-	MRSA	IVh	no	no	22	no	t032	no	no	no	no	no	no	no	no	no	no	no	no	no	no	no	yes	no	no	no	yes	no	no	no	no	no	no	no	yes
ERR593174	ERR593174	-	ERR593174	Bletz_2015	2013	NA	NA	USA	New York-Morrisania	40.8251	-73.911	-	-	-	MRSA	IVh	no	no	22	no	t032	no	no	no	no	no	no	no	no	no	no	no	no	no	no	no	yes	no	no	no	yes	no	no	no	no	no	no	no	yes
ERR593175	ERR593175	-	ERR593175	Bletz_2015	2013	NA	NA	USA	New York-Inwood	40.8677	-73.9212	-	-	-	MRSA	IVh	no	no	22	no	t032	no	no	no	no	no	no	no	no	no	no	no	no	no	no	no	yes	no	no	no	yes	no	no	no	no	no	no	no	yes
ERR593177	ERR593177	-	ERR593177	Bletz_2015	2013	NA	NA	USA	New York-Morrisania	40.8251	-73.911	-	-	-	MRSA	IV	no	no	22	no	t032	no	no	no	no	no	no	no	no	no	no	no	no	no	no	no	yes	no	no	no	yes	no	no	no	no	no	no	no	yes
ERR593188	ERR593188	-	ERR593188	Bletz_2015	2013	NA	NA	USA	New York-Inwood	40.8677	-73.9212	-	-	-	MRSA	IV	no	no	22	no	t785	no	no	no	no	no	no	no	no	no	no	no	no	no	no	no	yes	no	no	no	yes	no	no	no	no	no	no	no	yes
ERR593190	ERR593190	-	ERR593190	Bletz_2015	2013	NA	NA	USA	New York-BronxPark	40.8606	-73.8707	-	-	-	MRSA	IVh	no	no	22	no	t032	no	no	no	no	no	no	no	no	no	no	no	no	no	no	no	yes	no	no	no	yes	no	no	no	no	no	no	no	yes
ERR593191	ERR593191	-	ERR593191	Bletz_2015	2013	NA	NA	USA	New York-CentralBronx	40.8448	-73.8648	-	-	-	MRSA	IVh	no	no	22	no	t032	no	no	no	no	no	no	no	no	no	no	no	no	no	no	no	yes	no	no	no	yes	no	no	no	no	no	no	no	yes
ERR593194	ERR593194	-	ERR593194	Bletz_2015	2013	NA	NA	USA	New York-Inwood	40.8677	-73.9212	-	-	-	MRSA	IVh	no	no	22	no	t032	no	no	no	no	no	no	no	no	no	no	no	no	no	no	no	yes	no	no	no	yes	no	no	no	no	no	no	no	yes
ERR593197	ERR593197	-	ERR593197	Bletz_2015	2013	NA	NA	USA	New York-Inwood	40.8677	-73.9212	-	-	-	MRSA	IVh	no	no	22	no	t032	no	no	no	no	no	no	no	no	no	no	no	no	no	no	no	yes	no	no	no	yes	no	no	no	no	no	no	no	yes
ERR593199	ERR593199	-	ERR593199	Bletz_2015	2013	NA	NA	USA	New York-Inwood	40.8677	-73.9212	-	-	-	MRSA	IVh	no	no	22	no	t032	no	no	no	no	no	no	no	no	no	no	no	no	no	no	no	yes	no	no	no	yes	no	no	no	no	no	no	no	yes
ERR593211	ERR593211	-	ERR593211	Bletz_2015	2013	NA	NA	USA	New York-Inwood	40.8677	-73.9212	-	-	-	MRSA	IV	no	no	22	no	t032	no	no	no	no	no	no	no	no	no	no	no	no	no	no	no	yes	no	no	no	yes	no	no	no	no	no	no	no	yes
ERR593212	ERR593212	-	ERR593212	Bletz_2015	2013	NA	NA	USA	New York-Morrisania	40.8251	-73.911	-	-	-	MRSA	IV	no	no	22	no	t032	no	no	no	no	no	no	no	no	no	no	no	no	no	no	no	yes	no	no	no	yes	no	no	no	no	no	no	no	yes
ERR593215	ERR593215	-	ERR593215	Bletz_2015	2013	NA	NA	USA	New York-Inwood	40.8677	-73.9212	-	-	-	MRSA	IVh	no	no	22	no	t032	no	no	no	no	no	no	no	no	no	no	no	no	no	no	no	yes	no	no	no	yes	no	no	no	no	no	no	no	yes
ERR593222	ERR593222	-	ERR593222	Bletz_2015	2013	NA	NA	USA	New York-Morrisania	40.8251	-73.911	-	-	-	MRSA	IV	no	no	22	no	t032	no	no	no	no	no	no	no	no	no	no	no	no	no	no	no	yes	no	no	no	yes	no	no	no	no	no	no	no	yes
ERR593224	ERR593224	-	ERR593224	Bletz_2015	2013	NA	NA	USA	New York-Inwood	40.8677	-73.9212	-	-	-	MRSA	IV	no	no	22	no	t032	no	no	no	no	no	no	no	no	no	no	no	no	no	no	no	yes	no	no	no	yes	no	no	no	no	no	no	no	yes
ERR593227	ERR593227	-	ERR593227	Bletz_2015	2013	NA	NA	USA	New York-Inwood	40.8677	-73.9212	-	-	-	MRSA	IVh	no	no	22	no	t032	no	no	no	no	no	no	no	no	no	no	no	no	no	no	no	yes	no	no	no	yes	no	no	no	no	no	no	no	yes
ERR593232	ERR593232	-	ERR593232	Bletz_2015	2013	NA	NA	USA	New York-Riverdale	40.8941	-73.911	-	-	-	MRSA	IVh	no	no	22	no	t032	no	no	no	no	no	no	no	no	no	no	no	no	no	no	no	yes	no	no	no	yes	no	no	no	no	no	no	no	yes
ERR593234	ERR593234	-	ERR593234	Bletz_2015	2013	NA	NA	USA	New York-Inwood	40.8677	-73.9212	-	-	-	MRSA	IVh	no	no	22	no	t032	no	no	no	no	no	no	no	no	no	no	no	no	no	no	no	yes	no	no	no	yes	no	no	no	no	no	no	no	yes
ERR593577	ERR593577	-	ERR593577	Bletz_2015	2013	NA	NA	USA	New York-Inwood	40.8677	-73.9212	-	-	-	MRSA	IVh	no	no	22	no	t032	no	no	no	no	no	no	no	no	no	no	no	no	no	no	no	yes	no	no	no	yes	no	no	no	no	no	no	no	yes
ERR593578	ERR593578	-	ERR593578	Bletz_2015	2013	NA	NA	USA	New York-BronxPark	40.8606	-73.8707	-	-	-	MRSA	IVh	no	no	22	no	t032	no	no	no	no	no	no	no	no	no	no	no	no	no	no	no	no	no	no	no	yes	no	no	no	no	no	no	no	yes
ERR593580	ERR593580	-	ERR593580	Bletz_2015	2013	NA	NA	USA	New York-Inwood	40.8677	-73.9212	-	-	-	MRSA	IVh	no	no	22	no	t032	no	no	no	no	no	no	no	no	no	no	no	no	no	no	no	no	no	no	no	yes	no	no	no	no	no	no	no	yes
ERR593584	ERR593584	-	ERR593584	Bletz_2015	2014	NA	NA	USA	New York-Inwood	40.8677	-73.9212	-	-	-	MRSA	IVh	no	no	22	no	26-23-31-29-17-25-xx-29-17-25-16-28	no	no	no	no	no	no	no	no	no	no	no	no	no	no	no	yes	no	no	no	yes	no	no	no	no	no	no	no	yes
ERR593587	ERR593587	-	ERR593587	Bletz_2015	2014	NA	NA	USA	New York-Morrisania	40.8251	-73.911	-	-	-	MRSA	IVh	no	no	22	no	t032	no	no	no	no	no	no	no	no	no	no	no	no	no	no	no	yes	no	no	no	yes	no	no	no	no	no	no	no	yes
ERR593589	ERR593589	-	ERR593589	Bletz_2015	2014	NA	NA	USA	New York-Inwood	40.8677	-73.9212	-	-	-	MRSA	IVh	no	no	22	no	t032	no	no	no	no	no	no	no	no	no	no	no	no	no	no	no	no	no	no	no	yes	no	no	no	no	no	no	no	yes
ERR593590	ERR593590	-	ERR593590	Bletz_2015	2013	NA	NA	USA	New York-Inwood	40.8677	-73.9212	-	-	-	MRSA	IVh	no	no	22	no	t032	no	no	no	no	no	no	no	no	no	no	no	no	no	no	no	yes	no	no	no	yes	no	no	no	no	no	no	no	yes
ERR593595	ERR593595	-	ERR593595	Bletz_2015	2014	NA	NA	USA	New York-Inwood	40.8677	-73.9212	-	-	-	MRSA	IVh	no	no	22	no	t032	no	no	no	no	no	no	no	no	no	no	no	no	no	no	no	no	no	no	no	yes	no	no	no	no	no	no	no	yes
ERR593596	ERR593596	-	ERR593596	Bletz_2015	2014	NA	NA	USA	New York-Inwood	40.8677	-73.9212	-	-	-	MRSA	IVh	no	no	22	no	t032	no	no	no	no	no	no	no	no	no	no	no	no	no	no	no	yes	no	no	no	yes	no	no	no	no	no	no	no	yes
ERR593598	ERR593598	-	ERR593598	Bletz_2015	2014	NA	NA	USA	New York-Inwood	40.8677	-73.9212	-	-	-	MRSA	IVh	no	no	22	no	t032	no	no	no	no	no	no	no	no	no	no	no	no	no	no	no	no	no	no	no	yes	no	no	no	no	no	no	no	yes
ERR593600	ERR593600	-	ERR593600	Bletz_2015	2014	NA	NA	USA	New York-Inwood	40.8677	-73.9212	-	-	-	MRSA	IVh	no	no	22	no	t15525	no	no	no	no	no	no	no	no	no	no	no	no	no	no	no	no	no	no	no	yes	no	no	no	no	no	no	no	yes
ERR593601	ERR593601	-	ERR593601	Bletz_2015	2014	NA	NA	USA	New York-Inwood	40.8677	-73.9212	-	-	-	MRSA	IVh	no	no	22	no	t032	no	no	no	no	no	no	no	no	no	no	no	no	no	no	no	no	no	no	no	yes	no	no	no	no	no	no	no	yes
ERR593603	ERR593603	-	ERR593603	Bletz_2015	2014	NA	NA	USA	New York-Inwood	40.8677	-73.9212	-	-	-	MRSA	IVh	no	no	22	no	t032	no	no	no	no	no	no	no	no	no	no	no	no	no	no	no	yes	no	no	no	yes	no	no	no	no	no	no	no	yes
ERR593606	ERR593606	-	ERR593606	Bletz_2015	2014	NA	NA	USA	New York-Riverdale	40.8941	-73.911	-	-	-	MRSA	IVh	no	no	22	no	26-23-31-29-17-31-29-17-25-xx-31-29-17-25-17-25-16-28	no	no	no	no	no	no	no	no	no	no	no	no	no	no	no	yes	no	no	no	yes	no	no	no	no	no	no	no	yes
ERR593607	ERR593607	-	ERR593607	Bletz_2015	2013	NA	NA	USA	New York-Inwood	40.8677	-73.9212	-	-	-	MRSA	IVh	no	no	22	no	26-23-23-13-16-31-29-17-31-143-17-25-17-31	no	no	no	no	no	no	no	no	no	no	no	no	no	no	no	no	no	no	no	yes	no	no	no	no	no	no	no	yes
ERR593608	ERR593608	-	ERR593608	Bletz_2015	2014	NA	NA	USA	New York-Morrisania	40.8251	-73.911	-	-	-	MRSA	IVh	no	no	22	no	t020	no	no	no	no	no	no	no	no	no	no	no	no	no	no	no	yes	no	no	no	yes	no	no	no	no	no	no	no	yes
ERR593611	ERR593611	-	ERR593611	Bletz_2015	2014	NA	NA	USA	New York-Inwood	40.8677	-73.9212	-	-	-	MRSA	IVh	no	no	22	no	t032	no	no	no	no	no	no	no	no	no	no	no	no	no	no	no	yes	no	no	no	yes	no	no	no	no	no	no	no	yes
ERR593613	ERR593613	-	ERR593613	Bletz_2015	2013	NA	NA	USA	New York-Inwood	40.8677	-73.9212	-	-	-	MRSA	IVh	no	no	22	no	26-23-23-13-23-31-29-17-25-xx-17-25-16-28	no	no	no	no	no	no	no	no	no	no	no	no	no	no	no	yes	no	no	no	yes	no	no	no	no	no	no	no	yes
ERR593618	ERR593618	-	ERR593618	Bletz_2015	2013	NA	NA	USA	New York-Inwood	40.8677	-73.9212	-	-	-	MRSA	IVh	no	no	22	no	t032	no	no	no	no	no	no	no	no	no	no	no	no	no	no	no	yes	no	no	no	yes	no	no	no	no	no	no	no	yes
ERR593624	ERR593624	-	ERR593624	Bletz_2015	2014	NA	NA	USA	New York-Inwood	40.8677	-73.9212	-	-	-	MRSA	IVh	no	no	22	no	t032	no	no	no	no	no	no	no	no	no	no	no	no	no	no	no	no	no	no	no	yes	no	no	no	no	no	no	no	yes
ERR593626	ERR593626	-	ERR593626	Bletz_2015	2013	NA	NA	USA	New York-Inwood	40.8677	-73.9212	-	-	-	MRSA	IVh	no	no	22	no	t032	no	no	no	no	no	no	no	no	no	no	no	no	no	no	no	yes	no	no	no	yes	no	no	no	no	no	no	no	yes
ERR593827	ERR593827	-	ERR593827	Bletz_2015	2013	NA	NA	USA	New York-Inwood	40.8677	-73.9212	-	-	-	MRSA	IVh	no	no	22	no	26-23-23-13-23-31-29-17-676-xx-17-25-17-28	no	no	no	no	no	no	no	no	no	no	no	no	no	no	no	yes	no	no	no	yes	no	no	no	no	no	no	no	yes
ERR593829	ERR593829	-	ERR593829	Bletz_2015	2014	NA	NA	USA	New York-CentralHarlem	40.8116	-73.9465	-	-	-	MRSA	IVh	no	no	22	no	t032	no	no	no	no	no	no	no	no	no	no	no	no	no	no	no	yes	no	no	no	yes	no	no	no	no	no	no	no	yes
ERR593840	ERR593840	-	ERR593840	Bletz_2015	2014	NA	NA	USA	New York-Inwood	40.8677	-73.9212	-	-	-	MRSA	IV	no	no	22	no	t032	no	no	no	no	no	no	no	no	no	no	no	no	no	no	no	yes	no	no	no	yes	no	no	no	no	no	no	no	yes
ERR593843	ERR593843	-	ERR593843	Bletz_2015	2014	NA	NA	USA	New York-CentralHarlem	40.8116	-73.9465	-	-	-	MRSA	IVh	no	no	22	no	t032	no	no	no	no	no	no	no	no	no	no	no	no	no	no	no	yes	no	no	no	yes	no	no	no	no	no	no	no	yes
ERR593848	ERR593848	-	ERR593848	Bletz_2015	2014	NA	NA	USA	New York-CentralBronx	40.8448	-73.8648	-	-	-	MRSA	IVa	no	no	22	no	t608	no	no	no	no	no	no	no	no	no	no	no	no	no	no	no	yes	no	no	no	yes	no	no	no	no	no	no	no	yes
ERR593849	ERR593849	-	ERR593849	Bletz_2015	2014	NA	NA	USA	New York-Inwood	40.8677	-73.9212	-	-	-	MRSA	IVh	no	no	22	no	t032	no	no	no	no	no	no	no	no	no	no	no	no	no	no	no	yes	no	no	no	yes	no	no	no	no	no	no	no	yes
ERR593852	ERR593852	-	ERR593852	Bletz_2015	2014	NA	NA	USA	New York-Inwood	40.8677	-73.9212	-	-	-	MRSA	IVh	no	no	22	no	t032	no	no	no	no	no	no	no	no	no	no	no	no	no	no	no	yes	no	no	no	yes	no	no	no	no	no	no	no	yes
ERR593855	ERR593855	-	ERR593855	Bletz_2015	2013	NA	NA	USA	New York-Riverdale	40.8941	-73.911	-	-	-	MRSA	IVa	no	yes	22	no	26-23-13-23-31-36-17-25-17-25-17	no	no	no	no	no	no	no	no	no	no	no	no	no	no	no	yes	no	no	no	no	no	no	no	no	no	no	no	yes
ERR594049	ERR594049	-	ERR594049	Bletz_2015	2014	NA	NA	USA	New York-Morrisania	40.8251	-73.911	-	-	-	MRSA	IVh	no	no	22	no	26-23-23-13-23-31-29-17-31-29-17-31-xx-17-25-16-28	no	no	no	no	no	no	no	no	no	no	no	no	no	no	no	yes	no	no	no	yes	no	no	no	no	no	no	no	yes
ERR594050	ERR594050	-	ERR594050	Bletz_2015	2013	NA	NA	USA	New York-Inwood	40.8677	-73.9212	-	-	-	MRSA	IVh	no	no	22	no	t032	no	no	no	no	no	no	no	no	no	no	no	no	no	no	no	yes	no	no	no	yes	no	no	no	no	no	no	no	yes
ERR594061	ERR594061	-	ERR594061	Bletz_2015	2014	NA	NA	USA	New York-Riverdale	40.8941	-73.911	-	-	-	MRSA	IVh	no	no	22	no	26-23-23-20-13-31-29-17-25-17-25-16-28	no	no	no	no	no	no	no	no	no	no	no	no	no	no	no	yes	no	no	no	yes	no	no	no	no	no	no	no	yes
ERR594063	ERR594063	-	ERR594063	Bletz_2015	2014	NA	NA	USA	New York-Riverdale	40.8941	-73.911	-	-	-	MRSA	IVh	no	no	22	no	t032	no	no	no	no	no	no	no	no	no	no	no	no	no	no	no	yes	no	no	no	yes	no	no	no	no	no	no	no	yes
ERR594064	ERR594064	-	ERR594064	Bletz_2015	2014	NA	NA	USA	New York-Riverdale	40.8941	-73.911	-	-	-	MRSA	IVh	no	no	22	no	t032	no	no	no	no	no	no	no	no	no	no	no	no	no	no	no	yes	no	no	no	yes	no	no	no	no	no	no	no	no
ERR594070	ERR594070	-	ERR594070	Bletz_2015	2014	NA	NA	USA	New York-Riverdale	40.8941	-73.911	-	-	-	MRSA	IVh	no	no	22	no	t2237	no	no	no	no	no	no	no	no	no	no	no	no	no	no	no	yes	no	no	no	yes	no	no	no	no	no	no	no	yes
ERR594071	ERR594071	-	ERR594071	Bletz_2015	2014	NA	NA	USA	New York-Morrisania	40.8251	-73.911	-	-	-	MRSA	IVh	no	no	22	no	t032	no	no	no	no	no	no	no	no	no	no	no	no	no	no	no	yes	no	no	no	yes	no	no	no	no	no	no	no	yes
ERR594075	ERR594075	-	ERR594075	Bletz_2015	2014	NA	NA	USA	New York-Inwood	40.8677	-73.9212	-	-	-	MRSA	IV	no	no	22	no	t020	no	no	no	no	no	no	no	no	no	no	no	no	no	no	no	no	no	no	no	yes	no	no	no	no	no	no	no	yes
ERR594080	ERR594080	-	ERR594080	Bletz_2015	2014	NA	NA	USA	New York-CentralHarlem	40.8116	-73.9465	-	-	-	MRSA	IVh	no	no	22	no	07-23-31-13-23-31-29-17-25-17-25-16-28	no	no	no	no	no	no	no	no	no	no	no	no	no	no	no	yes	no	no	no	yes	no	no	no	no	no	no	no	no
ERR594083	ERR594083	-	ERR594083	Bletz_2015	2014	NA	NA	USA	New York-Inwood	40.8677	-73.9212	-	-	-	MRSA	IVh	no	no	22	no	t032	no	no	no	no	no	no	no	no	no	no	no	no	no	no	no	yes	no	no	no	yes	no	no	no	no	no	no	no	yes
ERR594088	ERR594088	-	ERR594088	Bletz_2015	2014	NA	NA	USA	New York-Morrisania	40.8251	-73.911	-	-	-	MRSA	IVh	no	no	22	no	t032	no	no	no	no	no	no	no	no	no	no	no	no	no	no	no	yes	no	no	no	yes	no	no	no	no	no	no	no	yes
ERR594089	ERR594089	-	ERR594089	Bletz_2015	2014	NA	NA	USA	New York-Inwood	40.8677	-73.9212	-	-	-	MRSA	IVh	no	no	22	no	t025	no	no	no	no	no	no	no	no	no	no	no	no	no	no	no	no	no	no	no	yes	no	no	no	no	no	no	no	yes
ERR594097	ERR594097	-	ERR594097	Bletz_2015	2014	NA	NA	USA	New York-Inwood	40.8677	-73.9212	-	-	-	MRSA	IVh	no	no	22	no	26-23-23-13-23-31-31-29-17-31-xx-17-25-17-25	no	no	no	no	no	no	no	no	no	no	no	no	no	no	no	no	no	no	no	yes	no	no	no	no	no	no	no	yes
ERR594099	ERR594099	-	ERR594099	Bletz_2015	2014	NA	NA	USA	New York-Inwood	40.8677	-73.9212	-	-	-	MRSA	IVh	no	no	22	no	t022	no	no	no	no	no	no	no	no	no	no	no	no	no	no	no	yes	no	no	no	yes	no	no	no	no	no	no	no	yes
ERR594102	ERR594102	-	ERR594102	Bletz_2015	2014	NA	NA	USA	New York-Inwood	40.8677	-73.9212	-	-	-	MRSA	IVa	yes	no	22	no	t223	no	no	no	no	no	no	no	no	no	no	no	no	no	no	no	yes	no	no	no	yes	no	no	no	no	no	no	no	yes
ERR594124	ERR594124	-	ERR594124	Bletz_2015	2014	NA	NA	USA	New York-Inwood	40.8677	-73.9212	-	-	-	MRSA	IVh	no	no	22	no	t2951	no	no	no	no	no	no	no	no	no	no	no	no	no	no	no	yes	no	no	no	yes	no	no	no	no	no	no	no	yes
ERR594126	ERR594126	-	ERR594126	Bletz_2015	2014	NA	NA	USA	New York-Inwood	40.8677	-73.9212	-	-	-	MRSA	IVa	no	no	22	no	t608	no	no	no	no	no	no	no	no	no	no	no	no	no	no	no	no	no	no	no	yes	no	no	no	no	no	no	no	yes
ERR594129	ERR594129	-	ERR594129	Bletz_2015	2014	NA	NA	USA	New York-Inwood	40.8677	-73.9212	-	-	-	MRSA	IVh	no	no	22	no	t032	no	no	no	no	no	no	no	no	no	no	no	no	no	no	no	yes	no	no	no	yes	no	no	no	no	no	no	no	yes
ERR594133	ERR594133	-	ERR594133	Bletz_2015	2014	NA	NA	USA	New York-EastHarlem	40.7957	-73.9389	-	-	-	MRSA	IV	no	no	22	no	t557	no	no	no	no	no	no	no	no	no	no	no	no	no	no	no	yes	no	no	no	yes	no	no	no	no	no	no	no	yes
ERR594135	ERR594135	-	ERR594135	Bletz_2015	2014	NA	NA	USA	New York-Inwood	40.8677	-73.9212	-	-	-	MRSA	IVh	no	no	22	no	t032	no	no	no	no	no	no	no	no	no	no	no	no	no	no	no	yes	no	no	no	yes	no	no	no	no	no	no	no	yes
ERR594145	ERR594145	-	ERR594145	Bletz_2015	2014	NA	NA	USA	New York-Inwood	40.8677	-73.9212	-	-	-	MRSA	IVh	no	no	22	no	t032	no	no	no	no	no	no	no	no	no	no	no	no	no	no	no	yes	no	no	no	yes	no	no	no	no	no	no	no	yes
ERR594154	ERR594154	-	ERR594154	Bletz_2015	2013	NA	NA	USA	New York-CentralHarlem	40.8116	-73.9465	-	-	-	MRSA	IVh	no	no	22	no	t032	no	no	no	no	no	no	no	no	no	no	no	no	no	no	no	yes	no	no	no	yes	no	no	no	no	no	no	no	yes
ERR594155	ERR594155	-	ERR594155	Bletz_2015	2014	NA	NA	USA	New York-Inwood	40.8677	-73.9212	-	-	-	MRSA	IVh	no	no	22	no	t032	no	no	no	no	no	no	no	no	no	no	no	no	no	no	no	yes	no	no	no	yes	no	no	no	no	no	no	no	yes
ERR594163	ERR594163	-	ERR594163	Bletz_2015	2014	NA	NA	USA	New York-Riverdale	40.8941	-73.911	-	-	-	MRSA	IVh	no	no	22	no	t379	no	no	no	no	no	no	no	no	no	no	no	no	no	no	no	no	no	no	no	yes	no	no	no	no	no	no	no	yes
ERR594164	ERR594164	-	ERR594164	Bletz_2015	2014	NA	NA	USA	New York-CentralBronx	40.8448	-73.8648	-	-	-	MRSA	IVh	no	no	22	no	26-23-31-29-17-25-xx-29-17-25-17-25-16-28	no	no	no	no	no	no	no	no	no	no	no	no	no	no	no	yes	no	no	no	yes	no	no	no	no	no	no	no	yes
ERR594165	ERR594165	-	ERR594165	Bletz_2015	2014	NA	NA	USA	New York-Inwood	40.8677	-73.9212	-	-	-	MRSA	IVh	no	no	22	no	t032	no	no	no	no	no	no	no	no	no	no	no	no	no	no	no	no	no	no	no	yes	no	no	no	no	no	no	no	yes
ERR594171	ERR594171	-	ERR594171	Bletz_2015	2014	NA	NA	USA	New York-Morrisania	40.8251	-73.911	-	-	-	MRSA	IVh	no	no	22	no	t1977	no	no	no	no	no	no	no	no	no	no	no	no	no	no	no	yes	no	no	no	yes	no	no	no	no	no	no	no	yes
ERR594177	ERR594177	-	ERR594177	Bletz_2015	2014	NA	NA	USA	New York-Inwood	40.8677	-73.9212	-	-	-	MRSA	IVh	no	no	22	no	t2113	no	no	no	no	no	no	no	no	no	no	no	no	no	no	no	no	no	no	no	yes	no	no	no	no	no	no	no	yes
ERR594180	ERR594180	-	ERR594180	Bletz_2015	2014	NA	NA	USA	New York-Inwood	40.8677	-73.9212	-	-	-	MRSA	IVh	no	no	22	no	26-23-23-13-23-31-29-17-xx-31-29-17-31-29-17-25-17-25-16-28	no	no	no	no	no	no	no	no	no	no	no	no	no	no	no	yes	no	no	no	yes	no	no	no	no	no	no	no	yes
ERR594182	ERR594182	-	ERR594182	Bletz_2015	2013	NA	NA	USA	New York-CentralHarlem	40.8116	-73.9465	-	-	-	MRSA	IVh	no	no	22	no	t032	no	no	no	no	no	no	no	no	no	no	no	no	no	no	no	yes	no	no	no	yes	no	no	no	no	no	no	no	yes
ERR594183	ERR594183	-	ERR594183	Bletz_2015	2014	NA	NA	USA	New York-Morrisania	40.8251	-73.911	-	-	-	MRSA	IVh	no	no	22	no	t032	no	no	no	no	no	no	no	no	no	no	no	no	no	no	no	no	no	no	no	yes	no	no	no	no	no	no	no	yes
ERR594187	ERR594187	-	ERR594187	Bletz_2015	2013	NA	NA	USA	New York-Inwood	40.8677	-73.9212	-	-	-	MRSA	IVh	no	no	22	no	t032	no	no	no	no	no	no	no	no	no	no	no	no	no	no	no	yes	no	no	no	yes	no	no	no	no	no	no	no	yes
ERR594188	ERR594188	-	ERR594188	Bletz_2015	2014	NA	NA	USA	New York-Inwood	40.8677	-73.9212	-	-	-	MRSA	IVh	no	no	22	no	t032	no	no	no	no	no	no	no	no	no	no	no	no	no	no	no	yes	no	yes	no	yes	no	no	no	no	no	no	no	yes
ERR594189	ERR594189	-	ERR594189	Bletz_2015	2014	NA	NA	USA	New York-Inwood	40.8677	-73.9212	-	-	-	MRSA	IVh	no	no	22	no	26-17-31-29-17-31-29-17-25-28	no	no	no	no	no	no	no	no	no	no	no	no	no	no	no	yes	no	no	no	yes	no	no	no	no	no	no	no	yes
ERR594192	ERR594192	-	ERR594192	Bletz_2015	2014	NA	NA	USA	New York-Inwood	40.8677	-73.9212	-	-	-	MRSA	IVh	no	no	22	no	26-23-23-13-23-31-29-17-25-xx-17-25-16-28	no	no	no	no	no	no	no	no	no	no	no	no	no	no	no	yes	no	no	no	yes	no	no	no	no	no	no	no	yes
ERR594197	ERR594197	-	ERR594197	Bletz_2015	2014	NA	NA	USA	New York-Inwood	40.8677	-73.9212	-	-	-	MRSA	IVh	no	no	22	no	t1302	no	no	no	no	no	no	no	no	no	no	no	no	no	no	no	yes	no	no	no	yes	no	no	no	no	no	no	no	yes
ERR594198	ERR594198	-	ERR594198	Bletz_2015	2014	NA	NA	USA	New York-Inwood	40.8677	-73.9212	-	-	-	MRSA	IVh	no	no	22	no	t032	no	no	no	no	no	no	no	no	no	no	no	no	no	no	no	yes	no	yes	no	yes	no	no	no	no	no	no	no	yes
ERR594205	ERR594205	-	ERR594205	Bletz_2015	2014	NA	NA	USA	New York-Inwood	40.8677	-73.9212	-	-	-	MRSA	IVh	no	no	22	no	t032	no	no	no	no	no	no	no	no	no	no	no	no	no	no	no	yes	no	no	no	yes	no	no	no	no	no	no	no	yes
ERR594208	ERR594208	-	ERR594208	Bletz_2015	2014	NA	NA	USA	New York-Riverdale	40.8941	-73.911	-	-	-	MRSA	IVh	no	no	22	no	t032	no	no	no	no	no	no	no	no	no	no	no	no	no	no	no	no	no	no	no	yes	no	no	no	no	no	no	no	yes
ERR594210	ERR594210	-	ERR594210	Bletz_2015	2014	NA	NA	USA	New York-Inwood	40.8677	-73.9212	-	-	-	MRSA	IVh	no	no	22	no	26-23-23-13-23-31-29-17-31-29-17-25-xx-29-17-25-17-25-16-28	no	no	no	no	no	no	no	no	no	no	no	no	no	no	no	no	no	no	no	yes	no	no	no	no	no	no	no	yes
ERR594211	ERR594211	-	ERR594211	Bletz_2015	2014	NA	NA	USA	New York-CentralHarlem	40.8116	-73.9465	-	-	-	MRSA	IVh	no	no	22	no	t032	no	no	no	no	no	no	no	no	no	no	no	no	no	no	no	yes	no	no	no	yes	no	no	no	no	no	no	no	yes
ERR594220	ERR594220	-	ERR594220	Bletz_2015	2014	NA	NA	USA	New York-Inwood	40.8677	-73.9212	-	-	-	MRSA	IVh	no	no	22	no	t032	no	no	no	no	no	no	no	no	no	no	no	no	no	no	no	yes	no	no	no	yes	no	no	no	no	no	no	no	yes
ERR594223	ERR594223	-	ERR594223	Bletz_2015	2014	NA	NA	USA	New York-Inwood	40.8677	-73.9212	-	-	-	MRSA	IVh	no	no	22	no	t032	no	no	no	no	no	no	no	no	no	no	no	no	no	no	no	yes	no	no	no	yes	no	no	no	no	no	no	no	yes
ERR594224	ERR594224	-	ERR594224	Bletz_2015	2014	NA	NA	USA	New York-Inwood	40.8677	-73.9212	-	-	-	MRSA	IVh	no	no	22	no	07-16-31-29-17-31-17-25-16-28	no	no	no	no	no	no	no	no	no	no	no	no	no	no	no	yes	no	no	no	yes	no	no	no	no	no	no	no	yes
ERR594228	ERR594228	-	ERR594228	Bletz_2015	2014	NA	NA	USA	New York-Inwood	40.8677	-73.9212	-	-	-	MRSA	IVh	no	no	22	no	t032	no	no	no	no	no	no	no	no	no	no	no	no	no	no	no	yes	no	no	no	yes	no	no	no	no	no	no	no	yes
ERR594234	ERR594234	-	ERR594234	Bletz_2015	2013	NA	NA	USA	New York-Inwood	40.8677	-73.9212	-	-	-	MRSA	IVh	no	no	22	no	t032	no	no	no	no	no	no	no	no	no	no	no	no	no	no	no	yes	no	no	no	yes	no	no	no	no	no	no	no	yes
ERR594237	ERR594237	-	ERR594237	Bletz_2015	2013	NA	NA	USA	New York-CentralBronx	40.8448	-73.8648	-	-	-	MRSA	IVh	no	no	22	no	t032	no	no	no	no	no	no	no	no	no	no	no	no	no	no	no	yes	no	no	no	yes	no	no	no	no	no	no	no	yes
ERR594250	ERR594250	-	ERR594250	Bletz_2015	2013	NA	NA	USA	New York-Inwood	40.8677	-73.9212	-	-	-	MRSA	IVh	no	no	22	no	t032	no	no	no	no	no	no	no	no	no	no	no	no	no	no	no	yes	no	no	no	yes	no	no	no	no	no	no	no	yes
ERR594254	ERR594254	-	ERR594254	Bletz_2015	2013	NA	NA	USA	New York-CentralBronx	40.8448	-73.8648	-	-	-	MRSA	IVh	no	no	22	no	t12560	no	no	no	no	no	no	no	no	no	no	no	no	no	no	no	yes	no	no	no	yes	no	no	no	no	no	no	no	yes
ERR594255	ERR594255	-	ERR594255	Bletz_2015	2013	NA	NA	USA	New York-Inwood	40.8677	-73.9212	-	-	-	MRSA	IVh	no	no	22	no	t3490	no	no	no	no	no	no	no	no	no	no	no	no	no	no	no	yes	no	no	no	yes	no	no	no	no	no	no	no	yes
ERR594260	ERR594260	-	ERR594260	Bletz_2015	2014	NA	NA	USA	New York-Inwood	40.8677	-73.9212	-	-	-	MRSA	IVa	yes	no	22	no	t13377	no	no	no	no	no	no	no	no	no	no	no	no	no	no	no	yes	no	no	no	yes	no	no	no	no	no	no	no	yes
ERR594263	ERR594263	-	ERR594263	Bletz_2015	2014	NA	NA	USA	New York-Inwood	40.8677	-73.9212	-	-	-	MRSA	IVh	no	no	22	no	t032	no	no	no	no	no	no	no	no	no	no	no	no	no	no	no	yes	no	no	no	yes	no	no	no	no	no	no	no	yes
ERR594264	ERR594264	-	ERR594264	Bletz_2015	2014	NA	NA	USA	New York-Inwood	40.8677	-73.9212	-	-	-	MRSA	IVh	no	no	22	no	t032	no	no	no	no	no	no	no	no	no	no	no	no	no	no	no	yes	no	no	no	yes	no	no	no	no	no	no	no	yes
ERR594271	ERR594271	-	ERR594271	Bletz_2015	2014	NA	NA	USA	New York-BronxPark	40.8606	-73.8707	-	-	-	MRSA	IVa	no	no	22	no	t790	no	no	no	no	no	no	no	no	no	no	no	no	no	no	no	yes	no	no	no	yes	no	no	no	no	no	no	no	yes
ERR594277	ERR594277	-	ERR594277	Bletz_2015	2014	NA	NA	USA	New York-Inwood	40.8677	-73.9212	-	-	-	MRSA	IVh	no	no	22	no	t032	no	no	no	no	no	no	no	no	no	no	no	no	no	no	no	yes	no	no	no	yes	no	no	no	no	no	no	no	yes
ERR594279	ERR594279	-	ERR594279	Bletz_2015	2014	NA	NA	USA	New York-Inwood	40.8677	-73.9212	-	-	-	MRSA	IVh	no	no	22	no	t032	no	no	no	no	no	no	no	no	no	no	no	no	no	no	no	no	no	no	no	yes	no	no	no	no	no	no	no	yes
ERR594283	ERR594283	-	ERR594283	Bletz_2015	2014	NA	NA	USA	New York-CentralBronx	40.8448	-73.8648	-	-	-	MRSA	IVh	no	no	22	no	t032	no	no	no	no	no	no	no	no	no	no	no	no	no	no	no	yes	no	no	no	yes	no	no	no	no	no	no	no	yes
SRR11196759	SRR11196759	-	-	Gostev_2021	2019	NA	NA	Russia	Moscow	59.9311	30.3609	-	-	-	MRSA	IVa	yes	no	22	no	t223	no	no	no	no	no	no	no	no	no	no	no	no	no	no	no	yes	no	no	no	yes	no	no	no	no	no	no	no	yes
SRR11196760	SRR11196760	-	-	Gostev_2021	2015	NA	NA	Russia	Moscow	55.7558	37.6173	-	-	-	MRSA	IVa	yes	no	22	no	t223	no	no	no	no	no	no	no	no	no	no	no	no	no	no	no	yes	no	no	no	yes	no	no	no	no	no	no	no	yes
SRR11196761	SRR11196761	-	-	Gostev_2021	2015	NA	NA	Russia	Moscow	55.7558	37.6173	-	-	-	MRSA	IVa	no	no	22	yes	t223	no	no	no	no	no	no	no	no	no	no	no	no	no	no	no	yes	no	no	no	yes	no	no	no	no	no	no	no	yes
SRR11196762	SRR11196762	-	-	Gostev_2021	2015	NA	NA	Russia	Moscow	55.7558	37.6173	-	-	-	MRSA	IVa	no	no	22	no	t223	no	no	no	no	no	no	no	no	no	no	no	no	no	no	no	yes	no	no	no	yes	no	no	no	no	no	no	no	yes
SRR11196763	SRR11196763	-	-	Gostev_2021	2016	NA	NA	Russia	Moscow	55.7558	37.6173	-	-	-	MRSA	IVa	yes	no	22	no	t223	no	no	no	no	no	no	no	no	no	no	no	no	no	no	no	yes	no	no	no	yes	no	no	no	no	no	no	no	yes
SRR11196764	SRR11196764	-	-	Gostev_2021	2016	NA	NA	Russia	Moscow	55.7558	37.6173	-	-	-	MRSA	IVa	yes	no	22	no	t223	no	no	no	no	no	no	no	no	no	no	no	no	no	no	no	yes	no	no	no	yes	no	no	no	no	no	no	no	yes
SRR11196765	SRR11196765	-	-	Gostev_2021	2016	NA	NA	Russia	Moscow	55.7558	37.6173	-	-	-	MRSA	IVa	yes	no	22	no	t223	no	no	no	no	no	no	no	no	no	no	no	no	no	no	no	yes	no	no	no	yes	no	no	no	no	no	no	no	yes
SRR11196766	SRR11196766	-	-	Gostev_2021	2016	NA	NA	Russia	Moscow	59.9311	30.3609	-	-	-	MRSA	IVa	yes	no	22	no	t223	no	no	no	no	no	no	no	no	no	no	no	no	no	no	no	yes	no	no	no	yes	no	no	no	no	no	no	no	yes
SRR11196767	SRR11196767	-	-	Gostev_2021	2016	NA	NA	Russia	Moscow	59.9311	30.3609	-	-	-	MRSA	IVc	yes	no	22	no	t223	no	no	no	no	no	no	no	no	no	no	no	no	no	no	no	yes	no	no	no	yes	no	no	no	no	no	no	no	yes
SRR11196768	SRR11196768	-	-	Gostev_2021	2016	NA	NA	Russia	Moscow	59.9311	30.3609	-	-	-	MRSA	IVc	no	no	22	no	t223	no	no	no	no	no	no	no	no	no	no	no	no	no	no	no	yes	no	no	no	yes	no	no	no	no	no	no	no	yes
SRR11196769	SRR11196769	-	-	Gostev_2021	2018	NA	NA	Russia	Moscow	59.9311	30.3609	-	-	-	MRSA	IVc	yes	no	22	no	t223	no	no	no	no	no	no	no	no	no	no	no	no	no	no	no	yes	no	no	no	yes	no	no	no	no	no	no	no	yes
SRR11196770	SRR11196770	-	-	Gostev_2021	2018	NA	NA	Russia	Moscow	59.9311	30.3609	-	-	-	MRSA	IVa	yes	no	22	no	t223	no	no	no	no	no	no	no	no	no	no	no	no	no	no	no	yes	no	no	no	yes	no	no	no	no	no	no	no	yes
SRR11196771	SRR11196771	-	-	Gostev_2021	2018	NA	NA	Russia	Moscow	59.9311	30.3609	-	-	-	MRSA	IVa	yes	no	22	no	t223	no	no	no	no	no	no	no	no	no	no	no	no	no	no	no	yes	no	no	no	yes	no	no	no	no	no	no	no	yes
SRR11196772	SRR11196772	-	-	Gostev_2021	2018	NA	NA	Russia	Moscow	59.9311	30.3609	-	-	-	MRSA	IVa	yes	no	22	no	t223	no	no	no	no	no	no	no	no	no	no	no	no	no	no	no	yes	no	no	no	yes	no	no	no	no	no	no	no	yes
SRR11196773	SRR11196773	-	-	Gostev_2021	2017	NA	NA	Russia	Moscow	59.9311	30.3609	-	-	-	MRSA	IVc	yes	no	22	no	t223	no	no	no	no	no	no	no	no	no	no	no	no	no	no	no	yes	no	no	no	yes	no	no	no	no	no	no	no	yes
SRR11196774	SRR11196774	-	-	Gostev_2021	2016	NA	NA	Russia	Moscow	55.7558	37.6173	-	-	-	MRSA	IVa	yes	no	22	no	t223	no	no	no	no	no	no	no	no	no	no	no	no	no	no	no	yes	no	no	no	yes	no	no	no	no	no	no	no	yes
SRR11196775	SRR11196775	-	-	Gostev_2021	2017	NA	NA	Russia	Moscow	59.9311	30.3609	-	-	-	MRSA	IVa	yes	no	22	no	t223	no	no	no	no	no	no	no	no	no	no	no	no	no	no	no	yes	no	no	no	yes	no	no	no	no	no	no	no	yes
SRR11196776	SRR11196776	-	-	Gostev_2021	2019	NA	NA	Russia	Moscow	59.9311	30.3609	-	-	-	MRSA	IVa	yes	no	22	no	t223	no	no	no	no	no	no	no	no	no	no	no	no	no	no	no	yes	no	no	no	yes	no	no	no	no	no	no	no	yes
SRR11196777	SRR11196777	-	-	Gostev_2021	2019	NA	NA	Russia	Moscow	59.9311	30.3609	-	-	-	MRSA	IVa	no	no	22	yes	t223	no	no	no	no	no	no	no	no	no	no	no	no	no	no	no	yes	no	no	no	yes	no	no	no	no	no	no	no	yes
SRR11196778	SRR11196778	-	-	Gostev_2021	2019	NA	NA	Russia	Moscow	59.9311	30.3609	-	-	-	MRSA	IVa	no	no	22	yes	t223	no	no	no	no	no	no	no	no	no	no	no	no	no	no	no	yes	no	no	no	yes	no	no	no	no	no	no	no	yes
SRR11196779	SRR11196779	-	-	Gostev_2021	2019	NA	NA	Russia	Moscow	59.9311	30.3609	-	-	-	MRSA	IVa	yes	no	22	no	t223	no	no	no	no	no	no	no	no	no	no	no	no	no	no	no	yes	no	no	no	yes	no	no	no	no	no	no	no	yes
SRR11196780	SRR11196780	-	-	Gostev_2021	2019	NA	NA	Russia	Moscow	59.9311	30.3609	-	-	-	MRSA	IVc	yes	no	22	no	t223	no	no	no	no	no	no	no	no	no	no	no	no	no	no	no	yes	no	no	no	yes	no	no	no	no	no	no	no	yes
SRR11196781	SRR11196781	-	-	Gostev_2021	2019	NA	NA	Russia	Moscow	59.9311	30.3609	-	-	-	MRSA	IVc	yes	no	22	no	t223	no	no	no	no	no	no	no	no	no	no	no	no	no	no	no	yes	no	no	no	yes	no	no	no	no	no	no	no	yes
SRR11196782	SRR11196782	-	-	Gostev_2021	2019	NA	NA	Russia	Moscow	59.9311	30.3609	-	-	-	MRSA	IVc	yes	no	22	no	t223	no	no	no	no	no	no	no	no	no	no	no	no	no	no	no	yes	no	no	no	yes	no	no	no	no	no	no	no	yes
SRR11196783	SRR11196783	-	-	Gostev_2021	2019	NA	NA	Russia	Moscow	59.9311	30.3609	-	-	-	MRSA	IVc	yes	no	22	no	t223	no	no	no	no	no	no	no	no	no	no	no	no	no	no	no	yes	no	no	no	yes	no	no	no	no	no	no	no	yes
SRR11196784	SRR11196784	-	-	Gostev_2021	2019	NA	NA	Russia	Moscow	59.9311	30.3609	-	-	-	MRSA	IVc	yes	no	22	yes	t223	no	no	no	no	no	no	no	no	no	no	no	no	no	no	no	yes	no	no	no	yes	no	no	no	no	no	no	no	yes
SRR11196785	SRR11196785	-	-	Gostev_2021	2016	NA	NA	Russia	Moscow	55.7558	37.6173	-	-	-	MRSA	IVa	yes	no	22	no	t223	no	no	no	no	no	no	no	no	no	no	no	no	no	no	no	yes	no	no	no	yes	no	no	no	no	no	no	no	yes
SRR11196786	SRR11196786	-	-	Gostev_2021	2016	NA	NA	Russia	Moscow	55.7558	37.6173	-	-	-	MRSA	IVa	yes	no	22	no	t223	no	no	no	no	no	no	no	no	no	no	no	no	no	no	no	yes	no	no	no	yes	no	no	no	no	no	no	no	yes
SRR11197918	SRR11197918	-	-	Gostev_2021	2015	NA	NA	Russia	Moscow	55.7558	37.6173	-	-	-	MRSA	IVa	yes	no	22	no	t845	no	no	no	no	no	no	no	no	no	no	no	no	no	no	no	yes	no	no	no	yes	no	no	no	no	no	no	no	yes
SRR12560292	SRR12560292	-	-	Gostev_2021	2017	NA	NA	Russia	Moscow	59.9311	30.3609	-	-	-	MRSA	IVa	no	no	22	no	t8934	no	no	no	no	no	no	no	no	no	no	no	no	no	no	no	yes	no	no	no	yes	no	no	no	no	no	no	no	yes
SRR12560293	SRR12560293	-	-	Gostev_2021	2016	NA	NA	Russia	Moscow	55.7558	37.6173	-	-	-	MRSA	IVh	no	no	22	no	t032	no	no	no	no	no	no	no	no	no	no	no	no	no	no	no	yes	no	no	no	yes	no	no	no	no	no	no	no	yes
SRR12560294	SRR12560294	-	-	Gostev_2021	2016	NA	NA	Russia	Moscow	55.7558	37.6173	-	-	-	MRSA	IVh	no	no	22	no	t032	no	no	no	no	no	no	no	no	no	no	no	no	no	no	no	yes	no	no	no	yes	no	no	no	no	no	no	no	yes
SRR12560296	SRR12560296	-	-	Gostev_2021	2015	NA	NA	Russia	Moscow	55.7558	37.6173	-	-	-	MRSA	IVc	yes	no	22	no	t223	no	no	no	no	no	no	no	no	no	no	no	no	no	no	no	yes	no	no	no	yes	no	no	no	no	no	no	no	yes
SRR12560297	SRR12560297	-	-	Gostev_2021	2015	NA	NA	Russia	Moscow	55.7558	37.6173	-	-	-	MRSA	IVa	no	no	22	yes	t3243	no	no	no	no	no	no	no	no	no	no	no	no	no	no	no	yes	no	no	no	yes	no	no	no	no	no	no	no	yes
SRR12560298	SRR12560298	-	-	Gostev_2021	2019	NA	NA	Russia	Moscow	59.9311	30.3609	-	-	-	MRSA	IVa	yes	yes	22	no	t005	no	no	no	no	no	no	no	no	no	no	no	no	no	no	no	yes	no	no	no	no	no	no	no	no	no	no	no	yes
SRR12560299	SRR12560299	-	-	Gostev_2021	2015	NA	NA	Russia	Moscow	55.7558	37.6173	-	-	-	MRSA	IVc	yes	no	22	no	t223	no	no	no	no	no	no	no	no	no	no	no	no	no	no	no	yes	no	no	no	yes	no	no	no	no	no	no	no	yes
SRR12560303	SRR12560303	-	-	Gostev_2021	2017	NA	NA	Russia	Moscow	55.7558	37.6173	-	-	-	MRSA	IVc	yes	no	22	no	-	no	no	no	no	no	no	no	no	no	no	no	no	no	no	no	yes	no	no	no	yes	no	no	no	no	no	no	no	yes
SRR12560304	SRR12560304	-	-	Gostev_2021	2018	NA	NA	Russia	Moscow	59.9311	30.3609	-	-	-	MRSA	IVa	yes	no	22	no	t14339	no	no	no	no	no	no	no	no	no	no	no	no	no	no	no	yes	no	no	no	yes	no	no	no	no	no	no	no	yes
SRR12560305	SRR12560305	-	-	Gostev_2021	2018	NA	NA	Russia	Moscow	59.9311	30.3609	-	-	-	MRSA	IVc	yes	no	22	no	t223	no	no	no	no	no	no	no	no	no	no	no	no	no	no	no	yes	no	no	no	yes	no	no	no	no	no	no	no	yes
SRR12560306	SRR12560306	-	-	Gostev_2021	2018	NA	NA	Russia	Moscow	59.9311	30.3609	-	-	-	MRSA	IVc	yes	no	22	no	t223	no	no	no	no	no	no	no	no	no	no	no	no	no	no	no	yes	no	no	no	yes	no	no	no	no	no	no	no	yes
SRR12560307	SRR12560307	-	-	Gostev_2021	2018	NA	NA	Russia	Moscow	59.9311	30.3609	-	-	-	MRSA	IVc	yes	no	22	no	t223	no	no	no	no	no	no	no	no	no	no	no	no	no	no	no	yes	no	no	no	yes	no	no	no	no	no	no	no	yes
SRR12560308	SRR12560308	-	-	Gostev_2021	2018	NA	NA	Russia	Moscow	59.9311	30.3609	-	-	-	MRSA	IVc	yes	no	22	no	t223	no	no	no	no	no	no	no	no	no	no	no	no	no	no	no	yes	no	no	no	yes	no	no	no	no	no	no	no	yes
SRR12560309	SRR12560309	-	-	Gostev_2021	2018	NA	NA	Russia	Moscow	59.9311	30.3609	-	-	-	MRSA	IVc	yes	no	22	no	t223	no	no	no	no	no	no	no	no	no	no	no	no	no	no	no	yes	no	no	no	yes	no	no	no	no	no	no	no	yes
SRR12560310	SRR12560310	-	-	Gostev_2021	2015	NA	NA	Russia	Moscow	55.7558	37.6173	-	-	-	MRSA	IVc	yes	no	22	no	t223	no	no	no	no	no	no	no	no	no	no	no	no	no	no	no	yes	no	no	no	yes	no	no	no	no	no	no	no	yes
SRR12560313	SRR12560313	-	-	Gostev_2021	2017	NA	NA	Russia	Moscow	59.9311	30.3609	-	-	-	MRSA	IVa	yes	no	22	no	t3375	no	no	no	no	no	no	no	no	no	no	no	no	no	no	no	yes	no	no	no	yes	no	no	no	no	no	no	no	yes
SRR12560314	SRR12560314	-	-	Gostev_2021	2017	NA	NA	Russia	Moscow	59.9311	30.3609	-	-	-	MRSA	IVa	yes	no	22	no	t3375	no	no	no	no	no	no	no	no	no	no	no	no	no	no	no	yes	no	no	no	yes	no	no	no	no	no	no	no	yes
SRR12560315	SRR12560315	-	-	Gostev_2021	2018	NA	NA	Russia	Moscow	59.9311	30.3609	-	-	-	MRSA	IVc	yes	no	22	no	t223	no	no	no	no	no	no	no	no	no	no	no	no	no	no	no	yes	no	no	no	yes	no	no	no	no	no	no	no	yes
SRR12560316	SRR12560316	-	-	Gostev_2021	2018	NA	NA	Russia	Moscow	59.9311	30.3609	-	-	-	MRSA	IVc	yes	no	22	no	t223	no	no	no	no	no	no	no	no	no	no	no	no	no	no	no	yes	no	no	no	yes	no	no	no	no	no	no	no	yes
SRR12560317	SRR12560317	-	-	Gostev_2021	2017	NA	NA	Russia	Moscow	59.9311	30.3609	-	-	-	MRSA	IVa	yes	no	22	no	t223	no	no	no	no	no	no	no	no	no	no	no	no	no	no	no	yes	no	no	no	yes	no	no	no	no	no	no	no	yes
SRR12560318	SRR12560318	-	-	Gostev_2021	2017	NA	NA	Russia	Moscow	59.9311	30.3609	-	-	-	MRSA	IVc	yes	no	22	no	t223	no	no	no	no	no	no	no	no	no	no	no	no	no	no	no	yes	no	no	no	yes	no	no	no	no	no	no	no	yes
SRR12560319	SRR12560319	-	-	Gostev_2021	2017	NA	NA	Russia	Moscow	59.9311	30.3609	-	-	-	MRSA	IVc	yes	no	22	no	t223	no	no	no	no	no	no	no	no	no	no	no	no	no	no	no	yes	no	no	no	yes	no	no	no	no	no	no	no	yes
SRR12560320	SRR12560320	-	-	Gostev_2021	2016	NA	NA	Russia	Moscow	59.9311	30.3609	-	-	-	MRSA	IVc	yes	no	22	no	t223	no	no	no	no	no	no	no	no	no	no	no	no	no	no	no	yes	no	no	no	yes	no	no	no	no	no	no	no	no
SRR12560321	SRR12560321	-	-	Gostev_2021	2015	NA	NA	Russia	Moscow	55.7558	37.6173	-	-	-	MRSA	IVa	yes	no	22	no	t223	no	no	no	no	no	no	no	no	no	no	no	no	no	no	no	yes	no	no	no	yes	no	no	no	no	no	no	no	yes
SRR12560322	SRR12560322	-	-	Gostev_2021	2015	NA	NA	Russia	Moscow	55.7558	37.6173	-	-	-	MRSA	IVc	yes	no	22	no	-	no	no	no	no	no	no	no	no	no	no	no	no	no	no	no	yes	no	no	no	yes	no	no	no	no	no	no	no	yes
SRR4359639	SRR4359639	-	SRR4359639	Lowder_2009	2013	NA	NA	United Kingdom	-	51.37	3.57	-	-	-	MRSA	IV(2B)	no	no	22	no	17-25-17-25-16-28	no	no	no	no	no	no	no	no	no	no	no	no	no	no	no	yes	no	no	no	yes	no	no	no	no	no	no	no	yes
SRR4359709	SRR4359709	-	SRR4359709	Lowder_2011	2013	NA	NA	United Kingdom	-	51.37	3.57	-	-	-	MRSA	IV(2B)	no	no	22	no	-	no	no	no	no	no	no	no	no	no	no	no	no	no	no	no	yes	no	no	no	yes	no	no	no	no	no	no	no	yes
SRR4359743	SRR4359743	-	not_found	Lowder_2012	2013	NA	NA	United Kingdom	-	51.37	3.57	-	-	-	-	MSSA	no	no	22	no	t022	no	no	no	no	no	no	no	no	no	no	no	no	no	no	no	yes	no	no	no	yes	no	no	no	no	no	no	no	yes
SRR7653485	SRR7653485	-	SRR7653485	Chang_2018	2009	NA	NA	Gaza Strip	Gaza	31.3547	34.3088	-	-	-	-	MSSA	yes	no	22	no	-	no	no	no	no	no	no	no	no	no	no	no	no	no	no	no	yes	no	no	no	yes	no	no	no	no	no	no	no	yes
SRR7653487	SRR7653487	-	SRR7653487	Chang_2018	2009	NA	NA	Gaza Strip	Gaza	31.3547	34.3088	-	-	-	MRSA	IVa	yes	no	22	no	t223	no	no	no	no	no	no	no	no	no	no	no	no	no	no	no	yes	no	no	no	yes	no	no	no	no	no	no	no	yes
SRR7653488	SRR7653488	-	SRR7653488	Chang_2018	2009	NA	NA	Gaza Strip	Gaza	31.3547	34.3088	-	-	-	MRSA	IVa	yes	no	22	no	t223	no	no	no	no	no	no	no	no	no	no	no	no	no	no	no	yes	no	no	no	yes	no	no	no	no	no	no	no	yes
SRR7653489	SRR7653489	-	SRR7653489	Chang_2018	2009	NA	NA	Gaza Strip	Gaza	31.3547	34.3088	-	-	-	MRSA	IVa	yes	no	22	no	t223	no	no	no	no	no	no	no	no	no	no	no	no	no	no	no	yes	no	no	no	yes	no	no	no	no	no	no	no	yes
SRR7653490	SRR7653490	-	SRR7653490	Chang_2018	2009	NA	NA	Gaza Strip	Gaza	31.3547	34.3088	-	-	-	MRSA	IVa	yes	no	22	no	t223	no	no	no	no	no	no	no	no	no	no	no	no	no	no	no	yes	no	no	no	yes	no	no	no	no	no	no	no	yes
SRR7653491	SRR7653491	-	SRR7653491	Chang_2018	2009	NA	NA	Gaza Strip	Gaza	31.3547	34.3088	-	-	-	MRSA	IVa	yes	no	22	no	t309	no	no	no	no	no	no	no	no	no	no	no	no	no	no	no	yes	no	no	no	yes	no	no	no	no	no	no	no	yes
SRR7653492	SRR7653492	-	SRR7653492	Chang_2018	2009	NA	NA	Gaza Strip	Gaza	31.3547	34.3088	-	-	-	MRSA	IVa	yes	no	22	no	t223	no	no	no	no	no	no	no	no	no	no	no	no	no	no	no	yes	no	no	no	yes	no	no	no	no	no	no	no	yes
SRR7653493	SRR7653493	-	SRR7653493	Chang_2018	2009	NA	NA	Gaza Strip	Gaza	31.3547	34.3088	-	-	-	MRSA	IVa	yes	no	22	no	t223	no	no	no	no	no	no	no	no	no	no	no	no	no	no	no	yes	no	no	no	yes	no	no	no	no	no	no	no	yes
SRR7653494	SRR7653494	-	SRR7653494	Chang_2018	2009	NA	NA	Gaza Strip	Gaza	31.3547	34.3088	-	-	-	MRSA	IVa	yes	no	22	yes	t223	no	no	no	no	no	no	no	no	no	no	no	no	no	no	no	no	no	no	no	yes	no	no	no	no	no	no	no	yes
SRR7653495	SRR7653495	-	SRR7653495	Chang_2018	2009	NA	NA	Gaza Strip	Gaza	31.3547	34.3088	-	-	-	MRSA	V	yes	no	22	no	t223	no	no	no	no	no	no	no	no	no	no	no	no	no	no	no	no	no	no	no	no	no	no	no	no	no	no	no	yes
SRR7653496	SRR7653496	-	SRR7653496	Chang_2018	2009	NA	NA	Gaza Strip	Gaza	31.3547	34.3088	-	-	-	MRSA	IVa	yes	no	22	no	t541	no	no	no	no	no	no	no	no	no	no	no	no	no	no	no	yes	no	no	no	no	no	no	no	no	no	no	no	yes
SRR7653497	SRR7653497	-	SRR7653497	Chang_2018	2009	NA	NA	Gaza Strip	Gaza	31.3547	34.3088	-	-	-	MRSA	V	yes	no	22	no	t223	no	no	no	no	no	no	no	no	no	no	no	no	no	no	no	yes	no	no	no	yes	no	no	no	no	no	no	no	yes
SRR7653498	SRR7653498	-	SRR7653498	Chang_2018	2009	NA	NA	Gaza Strip	Gaza	31.3547	34.3088	-	-	-	MRSA	IVa	no	no	22	no	t223	no	no	no	no	no	no	no	no	no	no	no	no	no	no	no	yes	no	no	no	yes	no	no	no	no	no	no	no	yes
SRR7653499	SRR7653499	-	SRR7653499	Chang_2018	2009	NA	NA	Gaza Strip	Gaza	31.3547	34.3088	-	-	-	MRSA	IVa	yes	no	22	no	t4806	no	no	no	no	no	no	no	no	no	no	no	no	no	no	no	yes	no	no	no	yes	no	no	no	no	no	no	no	yes
SRR7653500	SRR7653500	-	SRR7653500	Chang_2018	2009	NA	NA	Gaza Strip	Gaza	31.3547	34.3088	-	-	-	MRSA	IVa	yes	no	22	no	t223	no	no	no	no	no	no	no	no	no	no	no	no	no	no	no	yes	no	no	no	yes	no	no	no	no	no	no	no	yes
SRR7653502	SRR7653502	-	SRR7653502	Chang_2018	2009	NA	NA	Gaza Strip	Gaza	31.3547	34.3088	-	-	-	MRSA	IVa	yes	no	22	no	26-23-13-23-05-xx-23-05-17-25-17-25-16-28	no	no	no	no	no	no	no	no	no	no	no	no	no	no	no	yes	no	no	no	yes	no	no	no	no	no	no	no	yes
SRR7653503	SRR7653503	-	SRR7653503	Chang_2018	2009	NA	NA	Gaza Strip	Gaza	31.3547	34.3088	-	-	-	MRSA	IVa	yes	no	22	no	t223	no	no	no	no	no	no	no	no	no	no	no	no	no	no	no	yes	no	no	no	yes	no	no	no	no	no	no	no	yes
SRR7653504	SRR7653504	-	SRR7653504	Chang_2018	2009	NA	NA	Gaza Strip	Gaza	31.3547	34.3088	-	-	-	MRSA	IVa	yes	no	22	no	t223	no	no	no	no	no	no	no	no	no	no	no	no	no	no	no	yes	no	no	no	yes	no	no	no	no	no	no	no	yes
SRR7653505	SRR7653505	-	SRR7653505	Chang_2018	2009	NA	NA	Gaza Strip	Gaza	31.3547	34.3088	-	-	-	MRSA	IVa	yes	no	22	no	t223	no	no	no	no	no	no	no	no	no	no	no	no	no	no	no	yes	no	no	no	yes	no	no	no	no	no	no	no	yes
SRR7653506	SRR7653506	-	SRR7653506	Chang_2018	2009	NA	NA	Gaza Strip	Gaza	31.3547	34.3088	-	-	-	MRSA	V	yes	no	22	no	t223	no	no	no	no	no	no	no	no	no	no	no	no	no	no	no	yes	no	no	no	yes	no	no	no	no	no	no	no	no
SRR7653507	SRR7653507	-	SRR7653507	Chang_2018	2009	NA	NA	Gaza Strip	Gaza	31.3547	34.3088	-	-	-	MRSA	IVa	yes	no	22	no	t309	no	no	no	no	no	no	no	no	no	no	no	no	no	no	no	yes	no	no	no	yes	no	no	no	no	no	no	no	yes
SRR7653508	SRR7653508	-	SRR7653508	Chang_2018	2009	NA	NA	Gaza Strip	Gaza	31.3547	34.3088	-	-	-	MRSA	IVa	yes	no	22	no	t223	no	no	no	no	no	no	no	no	no	no	no	no	no	no	no	yes	no	no	no	yes	no	no	no	no	no	no	no	yes
SRR7653509	SRR7653509	-	SRR7653509	Chang_2018	2009	NA	NA	Gaza Strip	Gaza	31.3547	34.3088	-	-	-	MRSA	IVa	yes	no	22	no	t223	no	no	no	no	no	no	no	no	no	no	no	no	no	no	no	yes	no	no	no	yes	no	no	no	no	no	no	no	yes
SRR7653510	SRR7653510	-	SRR7653510	Chang_2018	2009	NA	NA	Gaza Strip	Gaza	31.3547	34.3088	-	-	-	MRSA	IVa	yes	no	22	no	-	no	no	no	no	no	no	no	no	no	no	no	no	no	no	no	yes	no	no	no	yes	no	no	no	no	no	no	no	yes
SRR7653511	SRR7653511	-	SRR7653511	Chang_2018	2009	NA	NA	Gaza Strip	Gaza	31.3547	34.3088	-	-	-	MRSA	IVa	yes	no	22	no	t223	no	no	no	no	no	no	no	no	no	no	no	no	no	no	no	yes	no	no	no	yes	no	no	no	no	no	no	no	yes
SRR7653512	SRR7653512	-	SRR7653512	Chang_2018	2009	NA	NA	Gaza Strip	Gaza	31.3547	34.3088	-	-	-	MRSA	IVa	yes	no	22	no	t223	no	no	no	no	no	no	no	no	no	no	no	no	no	no	no	yes	no	no	no	yes	no	no	no	no	no	no	no	yes
SRR7653513	SRR7653513	-	SRR7653513	Chang_2018	2009	NA	NA	Gaza Strip	Gaza	31.3547	34.3088	-	-	-	MRSA	-	no	no	22	no	t790	no	no	no	no	no	no	no	no	no	no	no	no	no	no	no	yes	no	no	no	yes	no	no	no	no	no	no	no	no
SRR7653514	SRR7653514	-	SRR7653514	Chang_2018	2009	NA	NA	Gaza Strip	Gaza	31.3547	34.3088	-	-	-	MRSA	V	yes	no	22	no	t223	no	no	no	no	no	no	no	no	no	no	no	no	no	no	no	yes	no	no	no	yes	no	no	no	no	no	no	no	yes
SRR7653515	SRR7653515	-	SRR7653515	Chang_2018	2009	NA	NA	Gaza Strip	Gaza	31.3547	34.3088	-	-	-	MRSA	IVa	yes	yes	22	no	t223	no	no	no	no	no	no	no	no	no	no	no	no	no	no	no	yes	no	no	no	yes	no	no	no	no	no	no	no	yes
SRR7653516	SRR7653516	-	SRR7653516	Chang_2018	2009	NA	NA	Gaza Strip	Gaza	31.3547	34.3088	-	-	-	MRSA	IVa	yes	no	22	no	t17184	no	no	no	no	no	no	no	no	no	no	no	no	no	no	no	yes	no	no	no	yes	no	no	no	no	no	no	no	yes
SRR7653517	SRR7653517	-	SRR7653517	Chang_2018	2009	NA	NA	Gaza Strip	Gaza	31.3547	34.3088	-	-	-	MRSA	IVa	yes	no	22	no	t223	no	no	no	no	no	no	no	no	no	no	no	no	no	no	no	yes	no	no	no	yes	no	no	no	no	no	no	no	yes
SRR7653518	SRR7653518	-	SRR7653518	Chang_2018	2009	NA	NA	Gaza Strip	Gaza	31.3547	34.3088	-	-	-	MRSA	IVa	yes	no	22	no	-	no	no	no	no	no	no	no	no	no	no	no	no	no	no	no	yes	no	no	no	yes	no	no	no	no	no	no	no	yes
SRR7653519	SRR7653519	-	SRR7653519	Chang_2018	2009	NA	NA	Gaza Strip	Gaza	31.3547	34.3088	-	-	-	-	MSSA	yes	no	22	no	t223	no	no	no	no	no	no	no	no	no	no	no	no	no	no	no	yes	no	no	no	yes	no	no	no	no	no	no	no	yes
SRR7653520	SRR7653520	-	SRR7653520	Chang_2018	2009	NA	NA	Gaza Strip	Gaza	31.3547	34.3088	-	-	-	MRSA	IVh	no	no	22	no	t2062	no	no	no	no	no	no	no	no	no	no	no	no	no	no	no	yes	no	no	no	yes	no	no	no	no	no	no	no	yes
SRR7653522	SRR7653522	-	SRR7653522	Chang_2018	2009	NA	NA	Gaza Strip	Gaza	31.3547	34.3088	-	-	-	MRSA	IVa	yes	no	22	no	t223	no	no	no	no	no	no	no	no	no	no	no	no	no	no	no	yes	no	no	no	yes	no	no	no	no	no	no	no	yes
SRR7653523	SRR7653523	-	SRR7653523	Chang_2018	2009	NA	NA	Gaza Strip	Gaza	31.3547	34.3088	-	-	-	MRSA	IVa	yes	no	22	no	t223	no	no	no	no	no	no	no	no	no	no	no	no	no	no	no	yes	no	no	no	yes	no	no	no	no	no	no	no	yes
SRR7653524	SRR7653524	-	SRR7653524	Chang_2018	2009	NA	NA	Gaza Strip	Gaza	31.3547	34.3088	-	-	-	MRSA	IVa	yes	no	22	no	t223	no	no	no	no	no	no	no	no	no	no	no	no	no	no	no	yes	no	no	no	yes	no	no	no	no	no	no	no	yes
SRR7653525	SRR7653525	-	SRR7653525	Chang_2018	2009	NA	NA	Gaza Strip	Gaza	31.3547	34.3088	-	-	-	MRSA	IVa	yes	no	22	no	t223	no	no	no	no	no	no	no	no	no	no	no	no	no	no	no	yes	no	no	no	yes	no	no	no	no	no	no	no	yes
SRR7653526	SRR7653526	-	SRR7653526	Chang_2018	2009	NA	NA	Gaza Strip	Gaza	31.3547	34.3088	-	-	-	MRSA	IVa	yes	no	22	no	-	no	no	no	no	no	no	no	no	no	no	no	no	no	no	no	yes	no	no	no	yes	no	no	no	no	no	no	no	yes
SRR7653527	SRR7653527	-	SRR7653527	Chang_2018	2009	NA	NA	Gaza Strip	Gaza	31.3547	34.3088	-	-	-	MRSA	IVa	yes	no	22	no	t541	no	no	no	no	no	no	no	no	no	no	no	no	no	no	no	yes	no	no	no	yes	no	no	no	no	no	no	no	yes
SRR7653528	SRR7653528	-	SRR7653528	Chang_2018	2009	NA	NA	Gaza Strip	Gaza	31.3547	34.3088	-	-	-	MRSA	IVa	yes	no	22	no	t223	no	no	no	no	no	no	no	no	no	no	no	no	no	no	no	yes	no	no	no	yes	no	no	no	no	no	no	no	yes
SRR7653529	SRR7653529	-	SRR7653529	Chang_2018	2009	NA	NA	Gaza Strip	Gaza	31.3547	34.3088	-	-	-	MRSA	V	yes	no	22	no	t223	no	no	no	no	no	no	no	no	no	no	no	no	no	no	no	yes	no	no	no	yes	no	no	no	no	no	no	no	yes
SRR7653530	SRR7653530	-	SRR7653530	Chang_2018	2009	NA	NA	Gaza Strip	Gaza	31.3547	34.3088	-	-	-	MRSA	IVa	yes	no	22	no	t223	no	no	no	no	no	no	no	no	no	no	no	no	no	no	no	yes	no	no	no	yes	no	no	no	no	no	no	no	yes
SRR7653531	SRR7653531	-	SRR7653531	Chang_2018	2009	NA	NA	Gaza Strip	Gaza	31.3547	34.3088	-	-	-	MRSA	IVa	yes	no	22	no	t3375	no	no	no	no	no	no	no	no	no	no	no	no	no	no	no	yes	no	no	no	yes	no	no	no	no	no	no	no	yes
SRR7653532	SRR7653532	-	SRR7653532	Chang_2018	2009	NA	NA	Gaza Strip	Gaza	31.3547	34.3088	-	-	-	MRSA	IVa	yes	no	22	no	t541	no	no	no	no	no	no	no	no	no	no	no	no	no	no	no	yes	no	no	no	yes	no	no	no	no	no	no	no	yes
SRR7653533	SRR7653533	-	SRR7653533	Chang_2018	2009	NA	NA	Gaza Strip	Gaza	31.3547	34.3088	-	-	-	MRSA	IVa	yes	no	22	no	t223	no	no	no	no	no	no	no	no	no	no	no	no	no	no	no	yes	no	no	no	yes	no	no	no	no	no	no	no	yes
SRR7653535	SRR7653535	-	SRR7653535	Chang_2018	2009	NA	NA	Gaza Strip	Gaza	31.3547	34.3088	-	-	-	MRSA	IVa	yes	no	22	no	-	no	no	no	no	no	no	no	no	no	no	no	no	no	no	no	yes	no	no	no	yes	no	no	no	no	no	no	no	yes
SRR7653536	SRR7653536	-	SRR7653536	Chang_2018	2009	NA	NA	Gaza Strip	Gaza	31.3547	34.3088	-	-	-	MRSA	IVa	yes	no	22	no	t223	no	no	no	no	no	no	no	no	no	no	no	no	no	no	no	yes	no	no	no	yes	no	no	no	no	no	no	no	yes
SRR7653537	SRR7653537	-	SRR7653537	Chang_2018	2009	NA	NA	Gaza Strip	Gaza	31.3547	34.3088	-	-	-	MRSA	IVa	yes	no	22	no	t223	no	no	no	no	no	no	no	no	no	no	no	no	no	no	no	yes	no	no	no	yes	no	no	no	no	no	no	no	yes
SRR7653538	SRR7653538	-	SRR7653538	Chang_2018	2009	NA	NA	Gaza Strip	Gaza	31.3547	34.3088	-	-	-	MRSA	IVa	yes	no	22	no	t541	no	no	no	no	no	no	no	no	no	no	no	no	no	no	no	no	no	no	no	yes	no	no	no	no	no	no	no	yes
SRR7653540	SRR7653540	-	SRR7653540	Chang_2018	2009	NA	NA	Gaza Strip	Gaza	31.3547	34.3088	-	-	-	MRSA	IVa	yes	no	22	no	t223	no	no	no	no	no	no	no	no	no	no	no	no	no	no	no	yes	no	no	no	yes	no	no	no	no	no	no	no	yes
SRR7653541	SRR7653541	-	SRR7653541	Chang_2018	2009	NA	NA	Gaza Strip	Gaza	31.3547	34.3088	-	-	-	MRSA	IVa	yes	no	22	no	t223	no	no	no	no	no	no	no	no	no	no	no	no	no	no	no	no	no	no	no	yes	no	no	no	no	no	no	no	yes
SRR7653542	SRR7653542	-	SRR7653542	Chang_2018	2009	NA	NA	Gaza Strip	Gaza	31.3547	34.3088	-	-	-	MRSA	IVa	yes	no	22	no	t223	no	no	no	no	no	no	no	no	no	no	no	no	no	no	no	yes	no	no	no	yes	no	no	no	no	no	no	no	yes
SRR7653543	SRR7653543	-	SRR7653543	Chang_2018	2009	NA	NA	Gaza Strip	Gaza	31.3547	34.3088	-	-	-	MRSA	IVa	yes	no	22	no	t223	no	no	no	no	no	no	no	no	no	no	no	no	no	no	no	no	no	no	no	yes	no	no	no	no	no	no	no	yes
SRR791216	SRR791216	-	SRR791216	Nubel_2013	2010	NA	NA	Germany	Berlin	52.52	13.405	-	-	-	MRSA	IVh	no	no	22	no	t379	no	no	no	no	no	no	no	no	no	no	no	no	no	no	no	yes	no	no	no	yes	no	no	no	no	no	no	no	yes
SRR796668	SRR796668	-	SRR796668	Nubel_2013	2010	NA	NA	Germany	Berlin	52.52	13.405	-	-	-	MRSA	IVh	no	no	22	no	t9649	no	no	no	no	no	no	no	no	no	no	no	no	no	no	no	yes	no	no	no	yes	no	no	no	no	no	no	no	yes
SRR796669	SRR796669	-	SRR796669	Nubel_2013	2010	NA	NA	Germany	Berlin	52.52	13.405	-	-	-	MRSA	IVh	no	no	22	no	t379	no	no	no	no	no	no	no	no	no	no	no	no	no	no	no	yes	no	no	no	yes	no	no	no	no	no	no	no	yes
SRR796670	SRR796670	-	SRR796670	Nubel_2013	2010	NA	NA	Germany	Berlin	52.52	13.405	-	-	-	MRSA	IVh	no	no	22	no	t6085	no	no	no	no	no	no	no	no	no	no	no	no	no	no	no	yes	no	no	no	yes	no	no	no	no	no	no	no	yes
SRR796671	SRR796671	-	SRR796671	Nubel_2013	2010	NA	NA	Germany	Berlin	52.52	13.405	-	-	-	MRSA	IVh	no	no	22	no	26-23-23-13-23-31-29-17-31-29-17-xx-17-25-16-28	no	no	no	no	no	no	no	no	no	no	no	no	no	no	no	yes	no	no	no	yes	no	no	no	no	no	no	no	yes
SRR796672	SRR796672	-	SRR796672	Nubel_2013	2010	NA	NA	Germany	Berlin	52.52	13.405	-	-	-	MRSA	IVh	no	no	22	no	t379	no	no	no	no	no	no	no	no	no	no	no	no	no	no	no	yes	no	no	no	yes	no	no	no	no	no	no	no	yes
SRR796673	SRR796673	-	SRR796673	Nubel_2013	2010	NA	NA	Germany	Berlin	52.52	13.405	-	-	-	MRSA	IVh	no	no	22	no	t379	no	no	no	no	no	no	no	no	no	no	no	no	no	no	no	yes	no	no	no	yes	no	no	no	no	no	no	no	yes
SRR796674	SRR796674	-	SRR796674	Nubel_2013	2010	NA	NA	Germany	Berlin	52.52	13.405	-	-	-	MRSA	IVh	no	no	22	no	t379	no	no	no	no	no	no	no	no	no	no	no	no	no	no	no	yes	no	no	no	yes	no	no	no	no	no	no	no	yes
SRR796678	SRR796678	-	SRR796678	Nubel_2013	2010	NA	NA	Germany	Berlin	52.52	13.405	-	-	-	MRSA	IVh	no	no	22	no	t379	no	no	no	no	no	no	no	no	no	no	no	no	no	no	no	yes	no	no	no	yes	no	no	no	no	no	no	no	yes
SRR796679	SRR796679	-	SRR796679	Nubel_2013	2010	NA	NA	Germany	Berlin	52.52	13.405	-	-	-	MRSA	IVh	no	no	22	no	t379	no	no	no	no	no	no	no	no	no	no	no	no	no	no	no	yes	no	no	no	yes	no	no	no	no	no	no	no	yes
SRR796682	SRR796682	-	SRR796682	Nubel_2013	2010	NA	NA	Germany	Berlin	52.52	13.405	-	-	-	MRSA	IVh	no	no	22	no	t379	no	no	no	no	no	no	no	no	no	no	no	no	no	no	no	yes	no	no	no	yes	no	no	no	no	no	no	no	yes
SRR796683	SRR796683	-	SRR796683	Nubel_2013	2010	NA	NA	Germany	Berlin	52.52	13.405	-	-	-	MRSA	IVh	no	no	22	no	t379	no	no	no	no	no	no	no	no	no	no	no	no	no	no	no	yes	no	no	no	yes	no	no	no	no	no	no	no	yes
SRR796684	SRR796684	-	SRR796684	Nubel_2013	2010	NA	NA	Germany	Berlin	52.52	13.405	-	-	-	MRSA	IVh	no	no	22	no	t379	no	no	no	no	no	no	no	no	no	no	no	no	no	no	no	yes	no	no	no	yes	no	no	no	no	no	no	no	yes
SRR796685	SRR796685	-	SRR796685	Nubel_2013	2010	NA	NA	Germany	Berlin	52.52	13.405	-	-	-	MRSA	IV(2B)	no	no	ND	no	-	no	no	no	no	no	no	no	no	no	no	no	no	no	no	no	yes	no	no	no	yes	no	no	no	no	no	no	no	yes
SRR796686	SRR796686	-	SRR796686	Nubel_2013	2010	NA	NA	Germany	Berlin	52.52	13.405	-	-	-	MRSA	IV(2B)	no	no	ND	no	-	no	no	no	no	no	no	no	no	no	no	no	no	no	no	no	yes	no	no	no	yes	no	no	no	no	no	no	no	yes
SRR796688	SRR796688	-	SRR796688	Nubel_2013	2010	NA	NA	Germany	Berlin	52.52	13.405	-	-	-	MRSA	IVh	no	no	22	no	t379	no	no	no	no	no	no	no	no	no	no	no	no	no	no	no	yes	no	no	no	yes	no	no	no	no	no	no	no	yes
SRR796689	SRR796689	-	SRR796689	Nubel_2013	2010	NA	NA	Germany	Berlin	52.52	13.405	-	-	-	MRSA	IVh	no	no	22	no	t379	no	no	no	no	no	no	no	no	no	no	no	no	no	no	no	yes	no	no	no	yes	no	no	no	no	no	no	no	yes
SRR796690	SRR796690	-	SRR796690	Nubel_2013	2010	NA	NA	Germany	Berlin	52.52	13.405	-	-	-	MRSA	IVh	no	no	22	no	t379	no	no	no	no	no	no	no	no	no	no	no	no	no	no	no	yes	no	no	no	yes	no	no	no	no	no	no	no	yes
SRR796691	SRR796691	-	SRR796691	Nubel_2013	2010	NA	NA	Germany	Berlin	52.52	13.405	-	-	-	MRSA	IVh	no	no	22	no	t379	no	no	no	no	no	no	no	no	no	no	no	no	no	no	no	yes	no	no	no	yes	no	no	no	no	no	no	no	yes
SRR796692	SRR796692	-	SRR796692	Nubel_2013	2010	NA	NA	Germany	Berlin	52.52	13.405	-	-	-	MRSA	IVh	no	no	22	no	t379	no	no	no	no	no	no	no	no	no	no	no	no	no	no	no	yes	no	no	no	yes	no	no	no	no	no	no	no	yes
SRR796693	SRR796693	-	SRR796693	Nubel_2013	2010	NA	NA	Germany	Berlin	52.52	13.405	-	-	-	MRSA	IVh	no	no	22	no	t379	no	no	no	no	no	no	no	no	no	no	no	no	no	no	no	yes	no	no	no	yes	no	no	no	no	no	no	no	yes
SRR796694	SRR796694	-	SRR796694	Nubel_2013	2010	NA	NA	Germany	Berlin	52.52	13.405	-	-	-	MRSA	IVh	no	no	22	no	t379	no	no	no	no	no	no	no	no	no	no	no	no	no	no	no	yes	no	no	no	yes	no	no	no	no	no	no	no	yes
SRR796695	SRR796695	-	SRR796695	Nubel_2013	2010	NA	NA	Germany	Berlin	52.52	13.405	-	-	-	MRSA	IVh	no	no	22	no	t379	no	no	no	no	no	no	no	no	no	no	no	no	no	no	no	yes	no	no	no	yes	no	no	no	no	no	no	no	yes
SRR796696	SRR796696	-	SRR796696	Nubel_2013	2010	NA	NA	Germany	Berlin	52.52	13.405	-	-	-	MRSA	IVh	no	no	22	no	t379	no	no	no	no	no	no	no	no	no	no	no	no	no	no	no	yes	no	no	no	yes	no	no	no	no	no	no	no	yes
SRR796697	SRR796697	-	SRR796697	Nubel_2013	2010	NA	NA	Germany	Berlin	52.52	13.405	-	-	-	MRSA	IVh	no	no	22	no	t379	no	no	no	no	no	no	no	no	no	no	no	no	no	no	no	yes	no	no	no	yes	no	no	no	no	no	no	no	yes
SRR796698	SRR796698	-	SRR796698	Nubel_2013	2010	NA	NA	Germany	Berlin	52.52	13.405	-	-	-	MRSA	IVh	no	no	22	no	t379	no	no	no	no	no	no	no	no	no	no	no	no	no	no	no	yes	no	no	no	yes	no	no	no	no	no	no	no	yes
SRR796699	SRR796699	-	SRR796699	Nubel_2013	2010	NA	NA	Germany	Berlin	52.52	13.405	-	-	-	MRSA	IVh	no	no	22	no	26-23-23-13-23-xx-23-13-23-xx-29-17-31-29-17-25-17-25-16-28	no	no	no	no	no	no	no	no	no	no	no	no	no	no	no	yes	no	no	no	yes	no	no	no	no	no	no	no	yes
SRR796700	SRR796700	-	SRR796700	Nubel_2013	2010	NA	NA	Germany	Berlin	52.52	13.405	-	-	-	MRSA	IVh	no	no	22	no	t379	no	no	no	no	no	no	no	no	no	no	no	no	no	no	no	yes	no	no	no	yes	no	no	no	no	no	no	no	yes
SRR796701	SRR796701	-	SRR796701	Nubel_2013	2010	NA	NA	Germany	Berlin	52.52	13.405	-	-	-	MRSA	IVh	no	no	22	no	t379	no	no	no	no	no	no	no	no	no	no	no	no	no	no	no	yes	no	no	no	yes	no	no	no	no	no	no	no	yes
SRR796704	SRR796704	-	SRR796704	Nubel_2013	2010	NA	NA	Germany	Berlin	52.52	13.405	-	-	-	MRSA	IVh	no	no	22	no	t379	no	no	no	no	no	no	no	no	no	no	no	no	no	no	no	yes	no	no	no	yes	no	no	no	no	no	no	no	yes
SRR796705	SRR796705	-	SRR796705	Nubel_2013	2010	NA	NA	Germany	Berlin	52.52	13.405	-	-	-	MRSA	IVh	no	no	22	no	t379	no	no	no	no	no	no	no	no	no	no	no	no	no	no	no	yes	no	no	no	yes	no	no	no	no	no	no	no	yes
SRR796708	SRR796708	-	SRR796708	Nubel_2013	2010	NA	NA	Germany	Berlin	52.52	13.405	-	-	-	MRSA	IVh	no	no	22	no	t032	no	no	no	no	no	no	no	no	no	no	no	no	no	no	no	yes	no	no	no	yes	no	no	no	no	no	no	no	yes
SRR796709	SRR796709	-	SRR796709	Nubel_2013	2010	NA	NA	Germany	Berlin	52.52	13.405	-	-	-	MRSA	IVh	no	no	22	no	26-23-23-13-23-31-xx-23-xx-29-17-31-29-17-25-17-25-16-28	no	no	no	no	no	no	no	no	no	no	no	no	no	no	no	yes	no	no	no	yes	no	no	no	no	no	no	no	yes
SRR796710	SRR796710	-	SRR796710	Nubel_2013	2010	NA	NA	Germany	Berlin	52.52	13.405	-	-	-	MRSA	IVh	no	no	22	no	26-23-23-13-23-31-29-17-31-29-17-xx-17-25-16-28	no	no	no	no	no	no	no	no	no	no	no	no	no	no	no	yes	no	no	no	yes	no	no	no	no	no	no	no	yes
SRR796711	SRR796711	-	SRR796711	Nubel_2013	2010	NA	NA	Germany	Berlin	52.52	13.405	-	-	-	MRSA	IVh	no	no	22	no	t032	no	no	no	no	no	no	no	no	no	no	no	no	no	no	no	yes	no	no	no	yes	no	no	no	no	no	no	no	yes
SRR796716	SRR796716	-	SRR796716	Nubel_2013	2010	NA	NA	Germany	Berlin	52.52	13.405	-	-	-	MRSA	IVh	no	no	22	no	t379	no	no	no	no	no	no	no	no	no	no	no	no	no	no	no	yes	no	no	no	yes	no	no	no	no	no	no	no	yes
SRR796717	SRR796717	-	SRR796717	Nubel_2013	2010	NA	NA	Germany	Berlin	52.52	13.405	-	-	-	MRSA	IVh	no	no	22	no	t379	no	no	no	no	no	no	no	no	no	no	no	no	no	no	no	yes	no	no	no	yes	no	no	no	no	no	no	no	yes
SRR796718	SRR796718	-	SRR796718	Nubel_2013	2010	NA	NA	Germany	Berlin	52.52	13.405	-	-	-	MRSA	IVh	no	no	22	no	26-23-23-13-23-31-29-17-31-29-17-xx-17-25-16-28	no	no	no	no	no	no	no	no	no	no	no	no	no	no	no	yes	no	no	no	yes	no	no	no	no	no	no	no	yes
SRR796721	SRR796721	-	SRR796721	Nubel_2013	2010	NA	NA	Germany	Berlin	52.52	13.405	-	-	-	MRSA	IVh	no	no	22	no	t379	no	no	no	no	no	no	no	no	no	no	no	no	no	no	no	yes	no	no	no	yes	no	no	no	no	no	no	no	yes
SRR796722	SRR796722	-	SRR796722	Nubel_2013	2010	NA	NA	Germany	Berlin	52.52	13.405	-	-	-	MRSA	IVh	no	no	22	no	-	no	no	no	no	no	no	no	no	no	no	no	no	no	no	no	yes	no	no	no	yes	no	no	no	no	no	no	no	yes
SRR796723	SRR796723	-	SRR796723	Nubel_2013	2010	NA	NA	Germany	Berlin	52.52	13.405	-	-	-	MRSA	IVh	no	no	22	no	t379	no	no	no	no	no	no	no	no	no	no	no	no	no	no	no	yes	no	no	no	yes	no	no	no	no	no	no	no	yes
SRR796724	SRR796724	-	SRR796724	Nubel_2013	2010	NA	NA	Germany	Berlin	52.52	13.405	-	-	-	MRSA	IVh	no	no	22	no	t379	no	no	no	no	no	no	no	no	no	no	no	no	no	no	no	yes	no	no	no	yes	no	no	no	no	no	no	no	yes
SRR796727	SRR796727	-	SRR796727	Nubel_2013	2010	NA	NA	Germany	Berlin	52.52	13.405	-	-	-	MRSA	IVh	no	no	22	no	t379	no	no	no	no	no	no	no	no	no	no	no	no	no	no	no	yes	no	no	no	yes	no	no	no	no	no	no	no	yes
SRR796728	SRR796728	-	SRR796728	Nubel_2013	2010	NA	NA	Germany	Berlin	52.52	13.405	-	-	-	MRSA	IVh	no	no	22	no	t379	no	no	no	no	no	no	no	no	no	no	no	no	no	no	no	yes	no	no	no	yes	no	no	no	no	no	no	no	yes
SRR7983566	SRR7983566	-	SRR7983566	Manara_2018	2013	9	NA	Italy	-	43.79	11.25	-	-	-	MRSA	IVc	no	yes	22	no	t852	no	no	no	no	no	no	no	no	no	no	no	no	no	no	no	yes	no	no	no	no	no	no	no	no	no	no	no	yes
SRR7983576	SRR7983576	-	SRR7983576	Manara_2018	2015	9	NA	Italy	-	43.79	11.25	-	-	-	MRSA	IVh	no	no	22	no	t885	no	no	no	no	no	no	no	no	no	no	no	no	no	no	no	yes	no	no	no	no	no	no	no	no	no	no	no	yes
SRR7983581	SRR7983581	-	SRR7983581	Manara_2018	2015	7	NA	Italy	-	43.79	11.25	-	-	-	MRSA	IVh	no	no	22	no	t515	no	no	no	no	no	no	no	no	no	no	no	no	no	no	no	yes	no	no	no	yes	no	no	no	no	no	no	no	yes
SRR7983600	SRR7983600	-	SRR7983600	Manara_2018	2015	6	NA	Italy	-	43.79	11.25	-	-	-	MRSA	IVh	no	no	22	no	26-16-23-13-23-23-29-17-31-29-17-25-16-16-28	no	no	no	no	no	no	no	no	no	no	no	no	no	no	no	yes	no	no	no	no	no	no	no	no	no	no	no	no
SRR7983615	SRR7983615	-	SRR7983615	Manara_2018	2015	1	NA	Italy	-	43.79	11.25	-	-	-	MRSA	IVh	no	no	22	no	t885	no	no	no	no	no	no	no	no	no	no	no	no	no	no	no	yes	no	no	no	no	no	no	no	no	no	no	no	no
SRR7983634	SRR7983634	-	SRR7983634	Manara_2018	2014	12	NA	Italy	-	43.79	11.25	-	-	-	MRSA	IVh	no	no	22	no	t5516	no	no	no	no	no	no	no	no	no	no	no	no	no	no	no	no	no	no	no	no	no	no	no	no	no	no	no	no
SRR7983643	SRR7983643	-	SRR7983643	Manara_2018	2014	12	NA	Italy	-	43.79	11.25	-	-	-	MRSA	IVa	yes	no	22	no	t1977	no	no	no	no	no	no	no	no	no	no	no	no	no	no	no	yes	no	no	no	yes	no	no	no	no	no	no	no	yes
SRR7983644	SRR7983644	-	SRR7983644	Manara_2018	2014	10	NA	Italy	-	43.79	11.25	-	-	-	MRSA	IVh	no	no	22	no	16-28	no	no	no	no	no	no	no	no	no	no	no	no	no	no	no	no	no	no	no	yes	no	no	no	no	no	no	no	yes
SRR7983659	SRR7983659	-	SRR7983659	Manara_2018	2015	3	NA	Italy	-	43.79	11.25	-	-	-	MRSA	IVa	yes	no	22	no	t223	no	no	no	no	no	no	no	no	no	no	no	no	no	no	no	yes	no	no	no	yes	no	no	no	no	no	no	no	yes
SRR7983676	SRR7983676	-	SRR7983676	Manara_2018	2015	5	NA	Italy	-	43.79	11.25	-	-	-	MRSA	IVh	no	no	22	no	t16810	no	no	no	no	no	no	no	no	no	no	no	no	no	no	no	yes	no	no	no	yes	no	no	no	no	no	no	no	yes
SRR7983696	SRR7983696	-	SRR7983696	Manara_2018	2015	12	NA	Italy	-	43.79	11.25	-	-	-	MRSA	IVc	no	yes	22	no	t006	no	no	no	no	no	no	no	no	no	no	no	no	no	no	no	yes	no	no	no	no	no	no	no	no	no	no	no	yes
SRR7983732	SRR7983732	-	SRR7983732	Manara_2018	2016	3	NA	Italy	-	43.79	11.25	-	-	-	MRSA	IVa	yes	no	22	no	t223	no	no	no	no	no	no	no	no	no	no	no	no	no	no	no	yes	no	no	no	yes	no	no	no	no	no	no	no	yes
SRR7983733	SRR7983733	-	SRR7983733	Manara_2018	2016	1	NA	Italy	-	43.79	11.25	-	-	-	MRSA	IVh	no	no	22	no	t032	no	no	no	no	no	no	no	no	no	no	no	no	no	no	no	yes	no	no	no	yes	no	no	no	no	no	no	no	yes
SRR7983735	SRR7983735	-	SRR7983735	Manara_2018	2016	3	NA	Italy	-	43.79	11.25	-	-	-	MRSA	IVh	no	no	22	no	t515	no	no	no	no	no	no	no	no	no	no	no	no	no	no	no	yes	no	no	no	yes	no	no	no	no	no	no	no	yes
[truncated: 63 more columns]

## Sheet: Table S14 Plasmid replicons Key
Supplementary table S14: Plasmid replicon cluster names for each cluster given by Ariba, for isolates from the CC22 collection
Cluster name, as shown in Microreact
rep_	rep22_1b_repB_pAMalpha1__AF503772	repUS12_1_rep_pUB110__AF181950	repUS12_2_repB_SAP014A__GQ900379	-	-	-	-	-
rep10	rep10_2_CDS1_pIM13__M13761	rep10_3_pNE131p1_pNE131__NC001390	rep10_4_repL_pDLK1__GU562624	rep10_5_repL_pWBG738__DQ088624	-	-	-	-
rep16	rep16	rep16_1_CDS8_pSAS__BX571858	rep16_2_CDS6_pSJH101__CP000737	rep16_3_rep_pSaa6159__CP002115	rep16_4_SAP056A024_SAP056A__GQ900478	rep16_5_SAP041A019_pWBG759__GQ900401	rep16_6_SAP071A015_SAP071A__GQ900485	rep16_7_Orf247_pBORa53__AY917098
rep20	rep20_11_repA_VRSAp__AP003367	rep20_12_repA_SAP105B__GQ900453	rep20_13_repA_p11819p97__CP003193	rep20_2_repA_pWBG753__GQ900395	-	-	-	-
rep20_1	rep20_10_repA_SAP057A__NC013334	-	-	-	-	-	-	-
rep22	rep22_1a_repB_pUB110__X03408	rep22_2_repU_pKKS825__FN377602	-	-	-	-	-	-
rep5_1	-	-	-	-	-	-	-	-
rep7	-	-	-	-	-	-	-	-
rep7_6	-	-	-	-	-	-	-	-
repUS12	repUS12_3_rep_pMSA16__JQ246438	repUS12_4_repU_pSES22__AM159501	-	-	-	-	-	-
rep15	rep15.1_repA_pLW043__AE017171
rep20_3	rep20.14_repA_pSSAP2__HE616681	rep20.15_repA_pSK67M1__HF937104	rep20.3_rep_pTW20__FN433597	rep20.4_repA_SAP102A__GQ900496	rep20.5_repA_pSK23__GQ900491	rep20.6_repA_SAP059A__GQ900480	rep20.7_repA_SAP074A__GQ900426	rep20.8_repA_SAP063A__GQ900418	rep20.9_repA_SAP055A__GQ900414
rep21_3	rep21.1_rep_pWBG754__GQ900396
rep21_4	rep21.11_rep_pSA1308__AB254848	rep21.12_rep_pKH3__AF151117	rep21.13_p020_pLGA251__FR821780	rep21.20_p020_pLGA251__FR821780	rep21.22_CDS1_pUSA01__NC007790	rep21.23_CDS1_p18811P01__CP002144	rep21.24_rep_CN1_plasmid2__NC_022227	rep21.7_rep_pWBG760__GQ900473	rep21.8_rep_SAP071A__GQ900485	rep21.9_rep_pKH12__EU168704
rep5a	rep5a.1_repSAP001_pN315__AP003139	rep5a.2_unknown_p21__AF128883	rep5a.3_rep_pWBG752__GQ900394	rep5a.4_rep_SAP047A__GQ900405	rep5a.8_SUM0001_p18809P04__CP002146
rep7a	rep7a.10_ORF_pKH1__SAU38656	rep7a.11_rep_SAP060B__GQ900417	rep7a.12_repC_pKH17__NC010284	rep7a.13_CDS1_plasmidJ3358__U36910	rep7a.14_CDS3_pUSA02__NC007791	rep7a.15_repC_pS0385p1__AM990993	rep7a.16_repC_Cassette__AB037671
rep7a_4	rep7a.5_repD_pTZ4__NC010111	rep7a.9_repI_pGB354__SAU83488
rep7a_7	rep7a.6_SAP108C001_SAP108C__GQ900460	rep7a.7_rep_pKH7__NC002096	rep7a.8_ORF11_pRE25__X92945
repUS5	repUS5.1_CDS20_pETB__NC003265	repUS5.2_BJL6515670_pAVX__CP017805

## Sheet: Table S15 Microreact links
Supplementary table S15: Hyperlinks of Microreact views that describe the data collections presented in this study.
GHRU tree of 478 isolates	https://microreact.org/project/2xDvKQhriNveJ4kiVYsmSQ-s-aureus-wgs-study#i6az-ghru-tree
CC22 global view, rectangular tree	https://microreact.org/project/2xDvKQhriNveJ4kiVYsmSQ-s-aureus-wgs-study#olhe-cc22-global-view-rectangular-tree
GHRU ST22 isolates in global context	https://microreact.org/project/2xDvKQhriNveJ4kiVYsmSQ-s-aureus-wgs-study#v5eu-ghru-st22-isolates-in-global-context
CC22 global view radial tree	https://microreact.org/project/2xDvKQhriNveJ4kiVYsmSQ-s-aureus-wgs-study#6w7r-cc22-global-view-radial-tree
CC22 GHRU India	https://microreact.org/project/2xDvKQhriNveJ4kiVYsmSQ-s-aureus-wgs-study#pdk1-cc22-ghru-india
ST239 GHRU India	https://microreact.org/project/2xDvKQhriNveJ4kiVYsmSQ-s-aureus-wgs-study#lxoa-st239-ghru-india
ST239 outbreak, with genome T0131 as a reference	https://microreact.org/project/2xDvKQhriNveJ4kiVYsmSQ-s-aureus-wgs-study#yxiv-st239-outbreak-with-genome-t0131-as-a-reference
ST772 sea+ and PVL+, phiIND772 prophage	https://microreact.org/project/2xDvKQhriNveJ4kiVYsmSQ-s-aureus-wgs-study#duyr-st772-sea-and-pvl-phiind772-prophage
CC22 IND-1 isolates in global context	https://microreact.org/project/2xDvKQhriNveJ4kiVYsmSQ-s-aureus-wgs-study#sgfb-cc22-ind-1-isolates-in-global-context
CC22 IND-2 isolates with one Russian isolate	https://microreact.org/project/2xDvKQhriNveJ4kiVYsmSQ-s-aureus-wgs-study#me32-cc22-ind-2-isolates-with-one-russian-isolate
ST2371 in global context	https://microreact.org/project/2xDvKQhriNveJ4kiVYsmSQ-s-aureus-wgs-study#1osl-st2371-in-global-context
